# Supplementary material for: Dataset of the crystal structures, electrical transport properties, and first-principles electronic structures of GeTe-rich GeTe-Sb2Te3 thermoelectric materials
Source: Data Brief. 2021 Oct 9;39:107462. doi: 10.1016/j.dib.2021.107462 (PMC8526956; doi:10.1016/j.dib.2021.107462)
Supplement: Supplementary file 1 [file mmc1.xlsx]

## Sheet: Figure 1
a						b						c											d
(GeTe)16Sb2Te3						(GeTe)24Sb2Te3						n=10		n=12		n=16		n=20		n=24			n=10		n=12		n=16		n=20
2θ/°	observed intensity /counts	calculated intensity /counts	residual /counts	background /counts		2θ/°	observed intensity /counts	calculated intensity /counts	residual /counts	background /counts		-Dg	DRwp /%	-Dg	DRwp /%	-Dg	DRwp /%	-Dg	DRwp /%	-Dg	DRwp /%		-Dg	DRwp /%	-Dg	DRwp /%	-Dg	DRwp /%	-Dg	DRwp /%
4.902	2855	2772.16	82.8401	2772.16		4.902	3416	3353.35	62.6475	3349.53		0	0	0	0	0	0	0	0	0	0		0	0	0	0	0	0	0	0
4.908	2757	2772.96	-15.96	2772.96		4.908	3386	3355.27	30.7339	3351.42		0.003	-0.003	0.01	0.011	0.003	0	0	0	0.01	-0.055		0.003	-0.003	0.01	0.011	0.003	0	0	0
4.914	2726	2773.76	-47.76	2773.76		4.914	3447	3357.19	89.8098	3353.32		0.006	-0.003	0.02	0.057	0.006	0.005	0.005	-0.004	0.02	-0.084		0.006	-0.003	0.02	0.057	0.006	0.005	0.005	-0.004
4.92	2795	2774.54	20.46	2774.54		4.92	3363	3359.12	3.87573	3355.23		0.009	-0.001	0.03	0.138	0.009	0.013	0.01	-0.006	0.03	-0.084		0.009	-0.001			0.009	0.013	0.01	-0.006
4.926	2778	2775.32	2.67993	2775.32		4.926	3357	3361.06	-4.05859	3357.14		0.012	0.004	0.04	0.256	0.012	0.025	0.015	-0.004	0.04	-0.053		0.012	0.004			0.012	0.025	0.015	-0.004
4.932	2795	2776.09	18.9099	2776.09		4.932	3332	3363.01	-31.0134	3359.07		0.015	0.01	0.05	0.412	0.015	0.042	0.02	0.002	0.05	0.011		0.015	0.01			0.015	0.042	0.02	0.002
4.938	2739	2776.86	-37.8601	2776.86		4.938	3311	3364.97	-53.968	3361		0.018	0.019	0.06	0.606	0.018	0.061	0.025	0.012	0.06	0.109		0.018	0.019			0.018	0.061	0.025	0.012
4.944	2841	2777.62	63.3799	2777.62		4.944	3440	3367.04	72.9568	3363.05		0.021	0.03	0.07	0.839	0.021	0.086	0.03	0.026	0.07	0.242		0.021	0.03			0.021	0.086	0.03	0.026
4.95	2825	2778.37	46.6299	2778.37		4.95	3463	3369.13	93.8713	3365.11		0.024	0.044	0.08	1.109	0.024	0.114	0.035	0.044	0.08	0.41		0.024	0.044			0.024	0.114	0.035	0.044
4.956	2858	2779.12	78.8799	2779.12		4.956	3441	3371.22	69.7761	3367.18		0.027	0.06										0.027	0.06
4.962	2873	2779.86	93.1399	2779.86		4.962	3489	3373.33	115.67	3369.26
4.968	2822	2780.6	41.3999	2780.6		4.968	3427	3375.45	51.554	3371.35
4.974	2766	2781.33	-15.3301	2781.33		4.974	3457	3377.56	79.438	3373.44
4.98	2755	2782.05	-27.05	2782.05		4.98	3390	3379.69	10.3113	3375.54
4.986	2798	2782.77	15.23	2782.77		4.986	3471	3381.83	89.1746	3377.65
4.992	2784	2783.48	0.52002	2783.48		4.992	3433	3383.97	49.0273	3379.77
4.998	2890	2784.19	105.81	2784.19		4.998	3473	3386.12	86.8801	3381.89
5.004	2883	2784.9	98.1001	2784.9		5.004	3480	3388.28	91.7224	3384.02
5.01	2830	2785.6	44.3999	2785.6		5.01	3490	3390.45	99.5547	3386.16
5.016	2839	2786.29	52.71	2786.29		5.016	3473	3392.62	80.3765	3388.31
5.022	2726	2786.98	-60.98	2786.98		5.022	3464	3394.8	69.198	3390.46
5.028	2790	2787.67	2.33008	2787.67		5.028	3523	3396.99	126.009	3392.62
5.034	2798	2788.35	9.6499	2788.35		5.034	3491	3399.19	91.8103	3394.79
5.04	2846	2789.03	56.97	2789.03		5.04	3411	3401.4	9.60107	3396.97
5.046	2879	2789.71	89.29	2789.71		5.046	3589	3403.61	185.392	3399.15
5.052	2771	2790.38	-19.3799	2790.38		5.052	3493	3405.83	87.1716	3401.34
5.058	2853	2791.05	61.95	2791.05		5.058	3514	3408.06	105.941	3403.54
5.064	2795	2791.72	3.28003	2791.72		5.064	3499	3410.3	88.7009	3405.75
5.07	2770	2792.38	-22.3799	2792.38		5.07	3507	3412.54	94.4602	3407.96
5.076	2807	2793.05	13.95	2793.05		5.076	3375	3414.79	-39.7908	3410.18
5.082	2837	2793.71	43.29	2793.71		5.082	3346	3417.05	-71.0522	3412.41
5.088	2808	2794.36	13.6399	2794.36		5.088	3503	3419.31	83.686	3414.64
5.094	2736	2795.02	-59.02	2795.02		5.094	3390	3421.59	-31.5859	3416.88
5.1	2732	2795.67	-63.6699	2795.67		5.1	3491	3423.87	67.1316	3419.13
5.106	2863	2796.32	66.6799	2796.32		5.106	3499	3426.16	72.8389	3421.39
5.112	2785	2796.97	-11.97	2796.97		5.112	3476	3428.45	47.5459	3423.65
5.118	2757	2797.62	-40.6201	2797.62		5.118	3463	3430.76	32.2424	3425.92
5.124	2786	2798.27	-12.27	2798.27		5.124	3455	3433.07	21.9287	3428.2
5.13	2762	2798.92	-36.9199	2798.92		5.13	3490	3435.39	54.6145	3430.48
5.136	2741	2799.56	-58.5601	2799.56		5.136	3468	3437.71	30.29	3432.77
5.142	2795	2800.21	-5.20996	2800.21		5.142	3519	3440.04	78.9551	3435.07
5.148	2823	2800.86	22.1399	2800.86		5.148	3457	3442.38	14.6199	3437.37
5.154	2804	2801.5	2.5	2801.5		5.154	3471	3444.73	26.2744	3439.68
5.16	2841	2802.15	38.8501	2802.15		5.16	3548	3447.08	100.918	3442
5.166	2849	2802.79	46.21	2802.79		5.166	3555	3449.44	105.562	3444.32
5.172	2841	2803.44	37.5601	2803.44		5.172	3386	3451.81	-65.8147	3446.66
5.178	2762	2804.09	-42.0901	2804.09		5.178	3546	3454.18	91.8181	3448.99
5.184	2733	2804.73	-71.73	2804.73		5.184	3472	3456.57	15.4304	3451.34
5.19	2846	2805.38	40.6201	2805.38		5.19	3501	3458.96	42.0427	3453.69
5.196	2837	2806.03	30.97	2806.03		5.196	3516	3461.36	54.6443	3456.05
5.202	2770	2806.68	-36.6799	2806.68		5.202	3487	3463.75	23.2456	3458.41
5.208	2765	2807.33	-42.3301	2807.33		5.208	3477	3466.16	10.8362	3460.78
5.214	2768	2807.98	-39.98	2807.98		5.214	3563	3468.58	94.4167	3463.16
5.22	2815	2808.64	6.36011	2808.64		5.22	3433	3471	-38.0034	3465.54
5.226	2794	2809.3	-15.3	2809.3		5.226	3492	3473.43	18.5662	3467.93
5.232	2897	2809.96	87.04	2809.96		5.232	3501	3475.88	25.125	3470.33
5.238	2886	2810.62	75.3799	2810.62		5.238	3491	3478.32	12.6836	3472.73
5.244	2887	2811.28	75.72	2811.28		5.244	3561	3480.77	80.2317	3475.14
5.25	2858	2814.35	43.6541	2811.95		5.25	3594	3483.22	110.779	3477.55
5.256	2831	2815.03	15.9663	2812.62		5.256	3515	3485.68	29.3164	3479.97
5.262	2852	2815.72	36.2788	2813.29		5.262	3464	3488.16	-24.157	3482.4
5.268	2917	2816.42	100.581	2813.97		5.268	3480	3490.63	-10.6309	3484.83
5.274	2892	2817.12	74.8828	2814.65		5.274	3556	3493.12	62.8848	3487.27
5.28	2808	2817.82	-9.81567	2815.33		5.28	3524	3495.61	28.3899	3489.72
5.286	2885	2818.52	66.4761	2816.02		5.286	3543	3498.11	44.8948	3492.17
5.292	2867	2819.23	47.7673	2816.71		5.292	3588	3500.61	87.3887	3494.63
5.298	2780	2819.94	-39.9414	2817.4		5.298	3500	3503.12	-3.11792	3497.09
5.304	2810	2820.66	-10.6609	2818.1		5.304	3494	3505.63	-11.6348	3499.56
5.31	2842	2821.39	20.6099	2818.81		5.31	3496	3508.16	-12.1624	3502.04
5.316	2881	2822.11	58.8904	2819.51		5.316	3553	3510.69	42.3096	3504.52
5.322	2844	2822.85	21.1506	2820.23		5.322	3534	3513.23	20.771	3507.01
5.328	2848	2823.59	24.4106	2820.95		5.328	3550	3515.78	34.2217	3509.51
5.334	2891	2824.33	66.6704	2821.67		5.334	3592	3518.32	73.6819	3512
5.34	2773	2825.08	-52.0801	2822.4		5.34	3617	3520.88	96.1213	3514.51
5.346	2797	2825.83	-28.8308	2823.13		5.346	3594	3523.44	70.5603	3517.02
5.352	2848	2826.59	21.4082	2823.87		5.352	3649	3532.22	116.776	3519.54
5.358	2827	2827.36	-0.363037	2824.62		5.358	3600	3534.84	65.1594	3522.06
5.364	2859	2828.13	30.8655	2825.37		5.364	3591	3537.47	53.5312	3524.59
5.37	2841	2828.92	12.084	2826.13		5.37	3561	3540.1	20.9021	3527.12
5.376	2814	2829.71	-15.708	2826.9		5.376	3622	3542.74	79.262	3529.66
5.382	2790	2830.5	-40.5002	2827.67		5.382	3602	3545.39	56.6104	3532.21
5.388	2821	2831.3	-10.3027	2828.45		5.388	3632	3548.04	83.9575	3534.76
5.394	2848	2832.11	15.8945	2829.23		5.394	3618	3550.71	67.2935	3537.32
5.4	2809	2832.93	-23.9285	2830.03		5.4	3585	3553.37	31.6284	3539.88
5.406	2827	2833.75	-6.75195	2830.83		5.406	3558	3556.05	1.95215	3542.45
5.412	2876	2834.58	41.4248	2831.63		5.412	3583	3558.73	24.2744	3545.02
5.418	2832	2835.42	-3.41919	2832.45		5.418	3538	3561.41	-23.4148	3547.6
5.424	2807	2836.26	-29.2634	2833.27		5.424	3503	3564.1	-61.105	3550.18
5.43	2845	2837.13	7.87207	2834.11		5.43	3588	3566.81	21.1934	3552.77
5.436	2800	2837.99	-37.9924	2834.95		5.436	3745	3569.51	175.49	3555.36
5.442	2849	2838.86	10.1423	2835.79		5.442	3718	3572.22	145.776	3557.96
5.448	2880	2839.74	40.2571	2836.65		5.448	3638	3574.95	63.0503	3560.57
5.454	2865	2840.64	24.3613	2837.52		5.454	3716	3577.68	138.323	3563.18
5.46	2915	2841.53	73.4653	2838.39		5.46	3664	3580.41	83.5947	3565.79
5.466	2862	2842.45	19.5488	2839.28		5.466	3629	3583.15	45.8547	3568.41
5.472	2863	2843.37	19.6323	2840.17		5.472	3597	3585.9	11.103	3571.04
5.478	2879	2844.29	34.7053	2841.07		5.478	3748	3588.65	159.35	3573.67
5.484	2906	2845.24	60.7581	2841.99		5.484	3742	3591.41	150.585	3576.31
5.49	2956	2846.19	109.81	2842.91		5.49	3651	3594.18	56.8193	3578.95
5.496	2945	2847.15	97.8521	2843.84		5.496	3681	3596.95	84.0513	3581.59
5.502	2879	2848.13	30.8738	2844.79		5.502	3742	3599.73	142.272	3584.24
5.508	2901	2849.1	51.895	2845.74		5.508	3729	3602.52	126.481	3586.9
5.514	2898	2850.09	47.906	2846.7		5.514	3772	3605.31	166.688	3589.56
5.52	2889	2851.1	37.8965	2847.68		5.52	3815	3608.11	206.894	3592.22
5.526	2839	2852.11	-13.1135	2848.66		5.526	3803	3610.91	192.088	3594.89
5.532	2817	2853.14	-36.1438	2849.66		5.532	3870	3613.73	256.27	3597.57
5.538	2893	2854.67	38.3254	2851.16		5.538	3828	3616.55	211.45	3600.25
5.544	2928	2856.22	71.7844	2852.67		5.544	3789	3619.37	169.628	3602.93
5.55	2884	2857.77	26.2329	2854.19		5.55	3794	3622.21	171.795	3605.62
5.556	2925	2859.33	65.6709	2855.72		5.556	3735	3625.05	109.95	3608.32
5.562	2911	2860.9	50.0984	2857.26		5.562	3723	3627.89	95.1125	3611.01
5.568	2833	2862.49	-29.4944	2858.82		5.568	3910	3630.75	279.253	3613.72
5.574	2868	2864.09	3.91235	2860.38		5.574	3987	3633.61	353.392	3616.43
5.58	2909	2865.7	43.2986	2861.96		5.58	3989	3636.47	352.529	3619.14
5.586	2902	2867.33	34.6743	2863.55		5.586	4115	3639.34	475.664	3621.85
5.592	2894	2868.96	25.0398	2865.15		5.592	4085	3642.22	442.776	3624.58
5.598	2931	2870.61	60.3945	2866.76		5.598	4041	3645.1	395.897	3627.3
5.604	2897	2872.26	24.739	2868.38		5.604	3865	3648	217.005	3630.03
5.61	2888	2873.94	14.0627	2870.02		5.61	3840	3650.9	189.101	3632.77
5.616	2898	2875.61	22.3862	2871.66		5.616	3944	3653.81	290.195	3635.51
5.622	2923	2877.31	45.689	2873.32		5.622	3941	3656.71	284.286	3638.25
5.628	2892	2879.02	12.9814	2874.99		5.628	3919	3659.63	259.365	3641
5.634	2849	2880.73	-31.7268	2876.66		5.634	3841	3662.56	178.442	3643.75
5.64	2884	2882.46	1.54443	2878.35		5.64	3778	3665.48	112.517	3646.5
5.646	2935	2884.19	50.8052	2880.05		5.646	3728	3668.42	59.5784	3649.26
5.652	2971	2885.95	85.0452	2881.77		5.652	3794	3671.37	122.628	3652.03
5.658	3016	2887.72	128.285	2883.49		5.658	3821	3674.33	146.674	3654.8
5.664	2991	2889.49	101.514	2885.22		5.664	3760	3677.28	82.7183	3657.57
5.67	2914	2891.27	22.7322	2886.96		5.67	3777	3680.25	96.7498	3660.35
5.676	2915	2893.07	21.9299	2888.72		5.676	3808	3683.22	124.779	3663.13
5.682	2906	2894.87	11.127	2890.48		5.682	3744	3686.2	57.8044	3665.91
5.688	2957	2896.7	60.3035	2892.26		5.688	3720	3689.18	30.8174	3668.7
5.694	2969	2898.53	70.4692	2894.05		5.694	3780	3692.18	87.8174	3671.5
5.7	2904	2900.37	3.63428	2895.84		5.7	3808	3695.18	112.825	3674.29
5.706	2949	2902.22	46.7791	2897.65		5.706	3815	3698.18	116.819	3677.09
5.712	3001	2904.09	96.9128	2899.47		5.712	3815	3701.2	113.8	3679.9
5.718	2952	2905.96	46.0356	2901.3		5.718	3751	3704.22	46.7778	3682.71
5.724	2923	2907.85	15.1482	2903.14		5.724	3759	3707.25	51.7524	3685.52
5.73	2956	2909.75	46.2498	2904.99		5.73	3909	3710.28	198.724	3688.33
5.736	2997	2917.89	79.1135	2906.85		5.736	3892	3713.32	178.682	3691.15
5.742	2995	2919.87	75.1345	2908.72		5.742	3831	3716.37	114.627	3693.98
5.748	2972	2921.86	50.1436	2910.6		5.748	3886	3719.43	166.568	3696.81
5.754	2973	2923.86	49.1411	2912.49		5.754	3822	3722.49	99.5061	3699.64
5.76	2960	2925.87	34.127	2914.39		5.76	3745	3725.56	19.4402	3702.47
5.766	2924	2927.9	-3.89893	2916.3		5.766	3801	3728.64	72.3604	3705.31
5.772	2956	2929.94	26.0635	2918.22		5.772	3773	3731.72	41.2773	3708.15
5.778	2952	2931.99	20.0139	2920.15		5.778	3650	3734.82	-84.8201	3711
5.784	2951	2934.05	16.9526	2922.09		5.784	3710	3738.22	-28.2209	3714.15
5.79	2974	2936.12	37.8794	2924.04		5.79	3724	3741.64	-17.6362	3717.31
5.796	2977	2938.21	38.7944	2926		5.796	3745	3745.06	-0.0554199	3720.47
5.802	2976	2940.3	35.6973	2927.97		5.802	3837	3748.49	88.5112	3723.64
5.808	2954	2942.42	11.5781	2929.96		5.808	3746	3751.94	-5.93677	3726.82
5.814	3001	2944.54	56.457	2931.95		5.814	3729	3755.39	-26.3889	3730
5.82	3029	2946.68	82.324	2933.95		5.82	3800	3758.86	41.1448	3733.19
5.826	2952	2948.82	3.17871	2935.96		5.826	3768	3762.33	5.67358	3736.38
5.832	2943	2950.97	-7.96875	2937.97		5.832	3762	3765.8	-3.80249	3739.57
5.838	2956	2953.14	2.86133	2940		5.838	3825	3769.29	55.707	3742.77
5.844	2988	2955.32	32.6794	2942.04		5.844	3792	3772.8	19.2017	3745.98
5.85	2998	2957.51	40.4851	2944.09		5.85	3794	3776.31	17.6912	3749.19
5.856	2962	2959.72	2.27856	2946.15		5.856	3800	3779.82	20.1755	3752.4
5.862	2979	2961.93	17.0693	2948.21		5.862	3804	3783.36	20.6445	3755.62
5.868	2968	2964.16	3.83765	2950.29		5.868	3825	3786.9	38.0984	3758.85
5.874	2975	2966.41	8.59375	2952.38		5.874	3796	3790.45	5.54663	3762.08
5.88	3009	2968.65	40.3469	2954.47		5.88	3748	3794.01	-46.0105	3765.31
5.886	3015	2970.91	44.0876	2956.57		5.886	3807	3797.58	9.4165	3768.55
5.892	2975	2973.19	1.80566	2958.69		5.892	3820	3801.16	18.8376	3771.79
5.898	2956	2975.48	-19.4792	2960.81		5.898	3769	3804.75	-35.7473	3775.03
5.904	2981	2977.78	3.22314	2962.94		5.904	3792	3808.35	-16.3484	3778.28
5.91	3047	2980.09	66.9126	2965.08		5.91	3883	3811.96	71.0444	3781.53
5.916	3084	2982.41	101.589	2967.23		5.916	3912	3815.58	96.4207	3784.79
5.922	3031	2984.75	46.2527	2969.39		5.922	3856	3819.21	36.79	3788.05
5.928	2993	2987.1	5.90283	2971.56		5.928	3778	3822.86	-44.8572	3791.32
5.934	3022	2989.46	32.5403	2973.74		5.934	3813	3826.5	-13.5012	3794.58
5.94	2966	2991.83	-25.8257	2975.92		5.94	3887	3830.16	56.8374	3797.85
5.946	2941	2994.22	-53.2153	2978.12		5.946	3832	3833.84	-1.84082	3801.13
5.952	3017	2996.61	20.3918	2980.32		5.952	3841	3837.53	3.47314	3804.41
5.958	3086	2999.01	86.9856	2982.53		5.958	3874	3841.22	32.7793	3807.69
5.964	3056	3001.43	54.5657	2984.75		5.964	3845	3844.92	0.0776367	3810.97
5.97	2959	3003.87	-44.8677	2986.98		5.97	3837	3848.64	-11.6418	3814.26
5.976	2919	3006.32	-87.3152	2989.22		5.976	3793	3852.37	-59.3699	3817.55
5.982	2983	3008.78	-25.7761	2991.47		5.982	3804	3856.11	-52.1064	3820.84
5.988	3027	3011.24	15.7585	2993.72		5.988	3903	3859.86	43.1387	3824.14
5.994	3099	3013.72	85.2795	2995.98		5.994	3954	3863.63	90.3745	3827.44
6	3060	3016.22	43.7761	2998.26		6	3937	3867.4	69.6013	3830.74
6.006	3018	3018.73	-0.731445	3000.54		6.006	3884	3871.19	12.8086	3834.05
6.012	3062	3021.24	40.7566	3002.82		6.012	3815	3874.98	-59.9839	3837.35
6.018	3101	3023.78	77.2202	3005.12		6.018	3801	3878.8	-77.7961	3840.66
6.024	3108	3026.33	81.6694	3007.43		6.024	3870	3882.63	-12.6287	3843.98
6.03	3078	3028.89	49.1135	3009.74		6.03	3854	3886.46	-32.4619	3847.29
6.036	3090	3031.46	58.543	3012.06		6.036	3860	3890.32	-30.3157	3850.61
6.042	3123	3034.04	88.9578	3014.39		6.042	3885	3894.18	-9.18042	3853.93
6.048	3122	3036.64	85.3569	3016.73		6.048	3890	3898.06	-8.05688	3857.25
6.054	3147	3039.26	107.741	3019.08		6.054	3861	3901.95	-40.9451	3860.57
6.06	3091	3041.88	49.1201	3021.43		6.06	3899	3905.84	-6.84497	3863.89
6.066	3068	3044.52	23.4832	3023.79		6.066	3943	3909.77	33.2324	3867.22
6.072	3105	3047.17	57.8308	3026.16		6.072	3896	3913.7	-17.7031	3870.55
6.078	3107	3049.84	57.1626	3028.54		6.078	3866	3917.65	-51.6514	3873.88
6.084	3111	3052.52	58.4783	3030.93		6.084	3872	3921.61	-49.6135	3877.21
6.09	3126	3055.21	70.7878	3033.32		6.09	3926	3925.59	0.4104	3880.54
6.096	3109	3057.92	51.0813	3035.72		6.096	3962	3929.59	32.4102	3883.88
6.102	3160	3060.64	99.3582	3038.13		6.102	3908	3933.6	-25.605	3887.22
6.108	3182	3063.38	118.618	3040.55		6.108	3928	3937.63	-9.62524	3890.55
6.114	3079	3066.13	12.8713	3042.97		6.114	3987	3941.67	45.3289	3893.89
6.12	3080	3068.89	11.1074	3045.4		6.12	3975	3945.73	29.2664	3897.23
6.126	3163	3071.67	91.3259	3047.84		6.126	3958	3949.81	8.1875	3900.57
6.132	3122	3074.47	47.5273	3050.29		6.132	3983	3953.91	29.0913	3903.91
6.138	3039	3077.28	-38.2793	3052.74		6.138	4023	3958.03	64.9673	3907.26
6.144	3004	3080.11	-76.1135	3055.21		6.144	4040	3999.64	40.3647	3910.6
6.15	3044	3082.95	-38.9463	3057.67		6.15	4005	4004.02	0.97876	3913.94
6.156	3153	3085.81	67.1926	3060.15		6.156	4052	4008.44	43.5608	3917.29
6.162	3131	3088.69	42.3127	3062.64		6.162	4027	4012.87	14.1304	3920.63
6.168	3080	3091.58	-11.5762	3065.13		6.168	3983	4017.33	-34.333	3923.98
6.174	3114	3094.47	19.5256	3067.62		6.174	4036	4021.81	14.1895	3927.32
6.18	3121	3097.4	23.5981	3070.13		6.18	4033	4026.32	6.67773	3930.67
6.186	3132	3100.34	31.6606	3072.64		6.186	4033	4030.86	2.14038	3934.02
6.192	3114	3103.3	10.7029	3075.16		6.192	4127	4035.41	91.5867	3937.36
6.198	3117	3106.28	10.7246	3077.69		6.198	4128	4040	87.9963	3940.71
6.204	3142	3109.26	32.7356	3080.22		6.204	4019	4044.62	-25.6223	3944.06
6.21	3170	3112.27	57.7251	3082.76		6.21	4016	4049.26	-33.2595	3947.4
6.216	3131	3115.31	15.6934	3085.31		6.216	4060	4053.94	6.06323	3950.75
6.222	3184	3118.36	65.6394	3087.87		6.222	4066	4058.65	7.35498	3954.1
6.228	3122	3121.43	0.573486	3090.43		6.228	3994	4063.38	-69.375	3957.44
6.234	3052	3124.52	-72.5154	3093		6.234	4008	4068.15	-60.1479	3960.79
6.24	3105	3127.82	-22.8176	3095.77		6.24	4043	4072.94	-29.9448	3964.13
6.246	3166	3131.15	34.8467	3098.56		6.246	4019	4077.79	-58.7876	3967.48
6.252	3168	3134.5	33.4966	3101.35		6.252	4000	4082.66	-82.6567	3970.82
6.258	3193	3137.88	55.1223	3104.15		6.258	4098	4087.57	10.4263	3974.17
6.264	3279	3141.27	137.732	3106.95		6.264	4207	4092.52	114.479	3977.51
6.27	3246	3144.69	101.307	3109.77		6.27	4178	4097.51	80.4922	3980.85
6.276	3224	3148.13	75.8655	3112.59		6.276	4248	4102.54	145.462	3984.19
6.282	3195	3151.6	43.3972	3115.42		6.282	4239	4107.61	131.389	3987.53
6.288	3198	3155.1	42.9011	3118.26		6.288	4135	4112.73	22.2695	3990.87
6.294	3156	3158.61	-2.61304	3121.1		6.294	4123	4117.9	5.10303	3994.21
6.3	3165	3162.16	2.84424	3123.95		6.3	4108	4123.1	-15.103	3997.54
6.306	3140	3172.12	-32.1238	3126.81		6.306	4106	4128.37	-22.3701	4000.88
6.312	3247	3175.76	71.24	3129.67		6.312	4070	4133.68	-63.6807	4004.21
6.318	3261	3179.43	81.5718	3132.54		6.318	4000	4139.05	-139.046	4007.54
6.324	3193	3183.13	9.87158	3135.42		6.324	4071	4144.47	-73.4702	4010.87
6.33	3186	3186.85	-0.851807	3138.3		6.33	4118	4149.95	-31.9536	4014.2
6.336	3242	3190.61	51.3906	3141.19		6.336	4111	4155.5	-44.5	4017.53
6.342	3264	3194.4	69.5981	3144.09		6.342	4104	4161.1	-57.1016	4020.85
6.348	3263	3198.22	64.7795	3146.99		6.348	4131	4166.78	-35.7812	4024.18
6.354	3231	3202.08	28.9241	3149.9		6.354	4119	4172.52	-53.5225	4027.5
6.36	3289	3205.97	83.0303	3152.82		6.36	4130	4178.34	-48.3379	4030.82
6.366	3251	3209.89	41.1074	3155.74		6.366	4196	4184.22	11.7798	4034.13
6.372	3250	3213.86	36.1438	3158.67		6.372	4179	4190.19	-11.1948	4037.45
6.378	3243	3217.85	25.1482	3161.6		6.378	4175	4196.24	-21.2437	4040.76
6.384	3281	3221.89	59.1096	3164.54		6.384	4231	4202.38	28.6187	4044.07
6.39	3277	3225.96	51.0364	3167.48		6.39	4224	4208.61	15.3877	4047.38
6.396	3245	3230.08	14.917	3170.43		6.396	4154	4214.93	-60.9312	4050.68
6.402	3262	3234.25	27.75	3173.39		6.402	4181	4221.36	-40.3623	4053.99
6.408	3252	3238.46	13.543	3176.35		6.408	4229	4227.89	1.10889	4057.29
6.414	3250	3242.7	7.29541	3179.31		6.414	4149	4234.52	-85.5225	4060.58
6.42	3208	3247.01	-39.0056	3182.28		6.42	4068	4241.28	-173.283	4063.88
6.426	3283	3251.36	31.6384	3185.26		6.426	4054	4248.16	-194.158	4067.17
6.432	3303	3255.76	47.2351	3188.24		6.432	4165	4255.16	-90.1646	4070.46
6.438	3319	3260.22	58.7825	3191.22		6.438	4241	4262.3	-21.2993	4073.74
6.444	3375	3264.73	110.268	3194.21		6.444	4228	4269.58	-41.5801	4077.02
6.45	3272	3269.31	2.68872	3197.21		6.45	4324	4277.02	46.9849	4080.3
6.456	3332	3273.94	58.0627	3200.2		6.456	4355	4284.61	70.3872	4083.58
6.462	3290	3278.64	11.3567	3203.21		6.462	4301	4292.37	8.62744	4086.85
6.468	3291	3283.4	7.59741	3206.21		6.468	4238	4300.31	-62.3145	4090.12
6.474	3283	3288.25	-5.2478	3209.23		6.474	4200	4308.44	-108.438	4093.38
6.48	3234	3293.15	-59.1531	3212.24		6.48	4256	4316.77	-60.7671	4096.64
6.486	3219	3298.14	-79.1414	3215.26		6.486	4257	4325.31	-68.312	4099.9
6.492	3334	3303.21	30.7927	3218.28		6.492	4232	4334.08	-102.078	4103.15
6.498	3310	3308.36	1.63525	3221.31		6.498	4330	4343.09	-13.0879	4106.4
6.504	3334	3313.61	20.3916	3224.34		6.504	4335	4352.36	-17.3589	4109.65
6.51	3335	3318.95	16.0474	3227.38		6.51	4209	4361.9	-152.897	4112.89
6.516	3270	3324.38	-54.3831	3230.41		6.516	4209	4371.73	-162.732	4116.13
6.522	3272	3329.93	-57.9253	3233.45		6.522	4306	4381.87	-75.873	4119.36
6.528	3363	3335.59	27.4146	3236.5		6.528	4364	4392.35	-28.353	4122.59
6.534	3407	3341.36	65.6401	3239.55		6.534	4330	4403.19	-73.186	4125.81
6.54	3351	3347.25	3.74512	3242.6		6.54	4343	4414.41	-71.4067	4129.03
6.546	3442	3353.28	88.7214	3245.65		6.546	4349	4426.05	-77.0459	4132.25
6.552	3392	3359.45	32.5508	3248.71		6.552	4367	4438.12	-71.1245	4135.46
6.558	3371	3365.76	5.23511	3251.77		6.558	4362	4450.68	-88.6768	4138.66
6.564	3370	3372.24	-2.2356	3254.83		6.564	4323	4463.76	-140.761	4141.87
6.57	3446	3378.87	67.1287	3257.89		6.57	4406	4477.39	-71.3896	4145.06
6.576	3361	3385.69	-24.6934	3260.96		6.576	4436	4491.63	-55.6284	4148.25
6.582	3398	3392.7	5.29663	3264.03		6.582	4435	4506.53	-71.5288	4151.44
6.588	3386	3399.92	-13.9155	3267.1		6.588	4372	4522.14	-150.141	4154.62
6.594	3288	3407.35	-119.353	3270.18		6.594	4417	4538.54	-121.536	4157.8
6.6	3322	3415.01	-93.0127	3273.25		6.6	4347	4555.78	-208.775	4160.97
6.606	3395	3422.93	-27.9312	3276.33		6.606	4451	4573.94	-122.941	4164.13
6.612	3424	3431.12	-7.1167	3279.41		6.612	4566	4593.13	-27.1294	4167.29
6.618	3399	3439.59	-40.5911	3282.49		6.618	4450	4613.44	-163.443	4170.45
6.624	3433	3448.39	-15.3867	3285.58		6.624	4515	4634.99	-119.986	4173.6
6.63	3433	3457.51	-24.5083	3288.66		6.63	4643	4657.89	-14.8853	4176.74
6.636	3442	3467	-25.0039	3291.75		6.636	4634	4682.3	-48.2979	4179.88
6.642	3491	3476.89	14.1052	3294.84		6.642	4574	4708.38	-134.382	4183.01
6.648	3563	3487.2	75.7966	3297.92		6.648	4682	4736.33	-54.3345	4186.14
6.654	3525	3498	27.0005	3301.02		6.654	4660	4766.37	-106.368	4189.26
6.66	3524	3509.3	14.7046	3304.11		6.66	4693	4798.74	-105.737	4192.37
6.666	3481	3521.15	-40.147	3307.2		6.666	4779	4833.74	-54.7378	4195.48
6.672	3612	3533.61	78.3914	3310.29		6.672	4749	4871.71	-122.705	4198.58
6.678	3528	3567.51	-39.5098	3313.39		6.678	4735	4913.05	-178.048	4201.68
6.684	3585	3581.56	3.44067	3316.48		6.684	4884	4958.22	-74.2183	4204.77
6.69	3501	3596.43	-95.4346	3319.58		6.69	4866	5007.77	-141.771	4207.85
6.696	3592	3612.21	-20.2131	3322.68		6.696	4925	5062.37	-137.365	4210.92
6.702	3579	3628.98	-49.9824	3325.77		6.702	5027	5122.79	-95.7876	4213.99
6.708	3688	3646.88	41.1235	3328.87		6.708	5051	5189.98	-138.981	4217.06
6.714	3783	3666.02	116.984	3331.97		6.714	5158	5265.07	-107.073	4220.11
6.72	3733	3686.55	46.4512	3335.07		6.72	5289	5349.46	-60.4565	4223.16
6.726	3687	3708.64	-21.6416	3338.16		6.726	5386	5444.84	-58.8442	4226.2
6.732	3665	3732.52	-67.5178	3341.26		6.732	5336	5553.36	-217.364	4229.24
6.738	3743	3758.4	-15.4021	3344.36		6.738	5451	5677.63	-226.631	4232.27
6.744	3892	3786.58	105.424	3347.46		6.744	5625	5820.98	-195.984	4235.29
6.75	3893	3817.36	75.635	3350.55		6.75	5794	5987.67	-193.674	4238.3
6.756	3972	3851.19	120.808	3353.65		6.756	5988	6183.14	-195.136	4241.31
6.762	3960	3888.57	71.425	3356.75		6.762	6205	6414.45	-209.453	4244.31
6.768	4043	3930.28	112.721	3359.84		6.768	6446	6690.94	-244.941	4247.3
6.774	4116	3977.71	138.294	3362.93		6.774	6791	7024.9	-233.899	4250.28
6.78	4257	4033.92	223.083	3366.03		6.78	7158	7432.87	-274.874	4253.26
6.786	4454	4106.04	347.957	3369.12		6.786	7699	7937.14	-238.138	4256.23
6.792	4633	4210.42	422.578	3372.21		6.792	8258	8567.84	-309.844	4259.19
6.798	4894	4381.16	512.844	3375.3		6.798	9175	9365.6	-190.604	4262.14
6.804	5171	4681.25	489.751	3378.39		6.804	10182	10384.1	-202.136	4265.09
6.81	5776	5210.42	565.583	3381.48		6.81	11887	11690.5	196.465	4268.02
6.816	7021	6098.36	922.642	3384.57		6.816	14045	13358.9	686.112	4270.95
6.822	8496	7469.86	1026.14	3387.65		6.822	16217	15442.6	774.391	4273.87
6.828	10796	9378.21	1417.79	3390.74		6.828	18793	17902.2	890.789	4276.78
6.834	12921	11729.2	1191.78	3393.82		6.834	20926	20475.2	450.807	4279.69
6.84	15065	14241.7	823.299	3396.9		6.84	21986	22563.3	-577.34	4282.58
6.846	16526	16494.3	31.6797	3399.97		6.846	21246	23398.4	-2152.4	4285.47
6.852	16895	18073.2	-1178.18	3403.05		6.852	19598	22568.9	-2970.92	4288.35
6.858	17122	18796.7	-1674.72	3406.12		6.858	17876	20480.3	-2604.35	4291.22
6.864	17437	18972.8	-1535.82	3409.2		6.864	16118	18009.3	-1891.31	4294.08
6.87	18379	19013.2	-634.154	3412.26		6.87	14807	15804.4	-997.416	4296.93
6.876	19178	19398.5	-220.539	3415.33		6.876	13394	14093.2	-699.248	4299.77
6.882	20023	20529.7	-506.688	3418.4		6.882	12551	12835.3	-284.277	4302.61
6.888	20890	22528.2	-1638.19	3421.46		6.888	11814	11902	-88.0273	4305.43
6.894	21725	24897.2	-3172.2	3424.52		6.894	11320	11176.2	143.844	4308.25
6.9	21169	26225.7	-5056.75	3427.57		6.9	10948	10581.9	366.141	4311.06
6.906	19949	24973.3	-5024.35	3430.63		6.906	10636	10081.3	554.693	4313.85
6.912	17739	21292.3	-3553.3	3433.68		6.912	10638	9661.15	976.85	4316.64
6.918	15242	17025.3	-1783.32	3436.72		6.918	10563	9319.76	1243.24	4319.42
6.924	12999	13417.1	-418.145	3439.77		6.924	10506	9059.02	1446.98	4322.19
6.93	11471	10864.1	606.939	3442.81		6.93	10493	8880.95	1612.05	4324.95
6.936	10467	9319.94	1147.06	3445.85		6.936	10479	8787.38	1691.62	4327.7
6.942	9984	8566.74	1417.26	3448.88		6.942	10959	8780.96	2178.04	4330.44
6.948	9887	8381.87	1505.13	3451.91		6.948	10808	8867	1941	4333.17
6.954	10132	8628.26	1503.74	3454.94		6.954	11251	9055.28	2195.72	4335.89
6.96	10495	9294.55	1200.45	3457.96		6.96	11799	9362.32	2436.68	4338.6
6.966	11425	10540.2	884.807	3460.98		6.966	12449	9814.35	2634.65	4341.29
6.972	12765	12795.2	-30.166	3463.99		6.972	12983	10451.5	2531.5	4343.98
6.978	15166	16901.4	-1735.37	3467		6.978	13760	11334.6	2425.4	4346.66
6.984	19324	24150.9	-4826.93	3470.01		6.984	14953	12555.7	2397.27	4349.33
6.99	29623	35908	-6285.04	3473.01		6.99	16674	14253.6	2420.41	4351.99
6.996	50303	52151.6	-1848.61	3476.01		6.996	19098	16636.3	2461.68	4354.64
7.002	72469	67971.2	4497.8	3479		7.002	21860	20000.3	1859.73	4357.28
7.008	77820	73362.3	4457.72	3481.99		7.008	26949	24704.7	2244.3	4359.9
7.014	68742	65902.5	2839.49	3484.98		7.014	33256	30959.4	2296.63	4362.52
7.02	55569	53450.6	2118.43	3487.95		7.02	41037	38122.4	2914.65	4365.12
7.026	42123	41231.2	891.836	3490.93		7.026	47549	43644.6	3904.36	4367.72
7.032	28948	30920.9	-1972.86	3493.9		7.032	49671	43956.5	5714.51	4370.3
7.038	19401	22757.2	-3356.15	3496.86		7.038	45106	38543.7	6562.3	4372.87
7.044	12999	16584.8	-3585.85	3499.82		7.044	36986	31331.9	5654.06	4375.43
7.05	9683	12190.1	-2507.13	3502.78		7.05	29117	25428	3688.99	4377.98
7.056	8010	9287.69	-1277.69	3505.73		7.056	23629	21357.8	2271.16	4380.52
7.062	6822	7502.23	-680.231	3508.67		7.062	19397	18539	857.953	4383.05
7.068	6141	6449.3	-308.304	3511.61		7.068	16720	16388.8	331.234	4385.56
7.074	5547	5824.32	-277.322	3514.54		7.074	14623	14601.7	21.332	4388.07
7.08	5302	5430.32	-128.32	3517.46		7.08	13025	13073.8	-48.8301	4390.56
7.086	5080	5158.49	-78.4893	3520.39		7.086	11740	11781.3	-41.3184	4393.04
7.092	4753	4954.89	-201.887	3523.3		7.092	11043	10710.3	332.682	4395.51
7.098	4586	4793.87	-207.871	3526.21		7.098	10095	9836.47	258.533	4397.97
7.104	4410	4662.51	-252.512	3529.11		7.104	9340	9127.34	212.658	4400.41
7.11	4482	4553.43	-71.4341	3532.01		7.11	8827	8550.33	276.666	4402.84
7.116	4239	4461.8	-222.802	3534.9		7.116	8395	8077.35	317.654	4405.26
7.122	4149	4384.12	-235.121	3537.78		7.122	7770	7685.86	84.1426	4407.67
7.128	4127	4317.79	-190.79	3540.66		7.128	7598	7358.71	239.293	4410.07
7.134	4109	4260.75	-151.754	3543.53		7.134	7223	7082.71	140.294	4412.45
7.14	4091	4211.43	-120.428	3546.39		7.14	6895	6847.9	47.0957	4414.83
7.146	4023	4168.55	-145.554	3549.25		7.146	6681	6646.57	34.4316	4417.18
7.152	3924	4131.12	-207.116	3552.1		7.152	6725	6472.77	252.231	4419.53
7.158	3954	4098.29	-144.291	3554.94		7.158	6373	6321.76	51.2393	4421.86
7.164	3747	4069.41	-322.406	3557.77		7.164	6246	6189.81	56.1904	4424.19
7.17	3934	4043.92	-109.923	3560.6		7.17	6102	6073.89	28.1094	4426.49
7.176	3923	4021.38	-98.3782	3563.42		7.176	5991	5971.61	19.3872	4428.79
7.182	3844	4001.39	-157.393	3566.24		7.182	5791	5880.94	-89.938	4431.07
7.188	3804	3983.63	-179.631	3569.04		7.188	5758	5800.26	-42.2568	4433.34
7.194	3789	3967.84	-178.843	3571.84		7.194	5667	5728.22	-61.2231	4435.6
7.2	3786	3953.78	-167.785	3574.63		7.2	5613	5663.68	-50.6826	4437.84
7.206	3637	3941.26	-304.259	3577.41		7.206	5451	5605.69	-154.688	4440.07
7.212	3695	3930.11	-235.109	3580.19		7.212	5599	5553.45	45.5513	4442.29
7.218	3657	3920.17	-263.17	3582.95		7.218	5363	5506.28	-143.278	4444.49
7.224	3689	3911.33	-222.333	3585.71		7.224	5343	5463.59	-120.592	4446.68
7.23	3726	3903.48	-177.479	3588.46		7.23	5340	5424.89	-84.8877	4448.85
7.236	3775	3896.52	-121.524	3591.21		7.236	5414	5389.75	24.248	4451.01
7.242	3779	3890.36	-111.363	3593.94		7.242	5394	5357.8	36.1973	4453.16
7.248	3783	3884.94	-101.941	3596.67		7.248	5425	5328.72	96.2783	4455.3
7.254	3825	3880.18	-55.1765	3599.38		7.254	5335	5302.22	32.7773	4457.42
7.26	3776	3876.03	-100.029	3602.09		7.26	5398	5278.05	119.95	4459.52
7.266	3720	3872.44	-152.438	3604.79		7.266	5259	5256.02	2.9834	4461.62
7.272	3577	3869.36	-292.359	3607.48		7.272	5256	5235.89	20.1064	4463.69
7.278	3729	3866.75	-137.752	3610.16		7.278	5279	5217.55	61.4526	4465.76
7.284	3699	3864.58	-165.581	3612.83		7.284	5242	5200.81	41.1885	4467.81
7.29	3649	3862.82	-213.823	3615.5		7.29	5144	5185.55	-41.5483	4469.84
7.296	3816	3861.43	-45.4294	3618.15		7.296	5307	5171.65	135.347	4471.86
7.302	3794	3860.39	-66.386	3620.79		7.302	5264	5159.02	104.976	4473.87
7.308	3609	3859.68	-250.677	3623.43		7.308	5322	5147.55	174.449	4475.86
7.314	3654	3859.26	-205.264	3626.05		7.314	5224	5137.15	86.8467	4477.83
7.32	3705	3859.15	-154.147	3628.67		7.32	5187	5127.78	59.2227	4479.8
7.326	3700	3859.3	-159.3	3631.28		7.326	5162	5119.32	42.6768	4481.74
7.332	3565	3859.7	-294.697	3633.87		7.332	5298	5111.75	186.249	4483.67
7.338	3634	3860.34	-226.344	3636.46		7.338	5422	5105	316.996	4485.59
7.344	3681	3861.21	-180.21	3639.03		7.344	5230	5099.03	130.973	4487.49
7.35	3811	3860.46	-49.4624	3639.76		7.35	5325	5093.78	231.218	4489.38
7.356	3733	3859.58	-126.582	3640.14		7.356	5353	5089.22	263.78	4491.25
7.362	3572	3858.88	-286.88	3640.49		7.362	5306	5085.32	220.685	4493.11
7.368	3651	3858.36	-207.358	3640.82		7.368	5380	5082.03	297.975	4494.95
7.374	3839	3858.01	-19.0083	3641.13		7.374	5600	5079.32	520.681	4496.77
7.38	4344	3857.82	486.184	3641.41		7.38	6540	5077.18	1462.82	4498.58
7.386	4790	3857.79	932.206	3641.68		7.386	8460	5075.58	3384.42	4500.37
7.392	4319	3857.92	461.083	3641.92		7.392	9014	5074.5	3939.5	4502.15
7.398	3905	3858.19	46.8071	3642.14		7.398	6883	5073.8	1809.2	4503.79
7.404	3789	3858.63	-69.626	3642.35		7.404	5686	5070.53	615.469	4502.37
7.41	3715	3859.19	-144.193	3642.53		7.41	5470	5067.72	402.283	4500.92
7.416	3695	3859.9	-164.902	3642.69		7.416	5428	5065.35	362.648	4499.45
7.422	3709	3860.75	-151.751	3642.83		7.422	5592	5063.42	528.577	4497.96
7.428	3716	3861.73	-145.727	3642.94		7.428	5521	5061.92	459.078	4496.45
7.434	3775	3862.85	-87.8494	3643.04		7.434	5514	5060.84	453.161	4494.92
7.44	3700	3864.11	-164.107	3643.12		7.44	5606	5060.17	545.832	4493.37
7.446	3662	3865.49	-203.49	3643.17		7.446	5532	5059.89	472.107	4491.79
7.452	3760	3867.02	-107.018	3643.21		7.452	5706	5060.03	645.972	4490.2
7.458	3771	3868.68	-97.6812	3643.23		7.458	5686	5060.56	625.44	4488.59
7.464	3852	3870.47	-18.4702	3643.22		7.464	5637	5061.48	575.523	4486.95
7.47	3765	3872.41	-107.406	3643.2		7.47	5650	5062.79	587.213	4485.29
7.476	3831	3874.47	-43.4709	3643.15		7.476	5737	5064.5	672.499	4483.62
7.482	3796	3876.69	-80.6865	3643.09		7.482	5690	5066.6	623.4	4481.92
7.488	3842	3879.04	-37.0442	3643.01		7.488	5589	5069.1	519.896	4480.21
7.494	3780	3881.54	-101.537	3642.9		7.494	5735	5072	663.001	4478.47
7.5	3814	3884.19	-70.1892	3642.78		7.5	5708	5075.31	632.693	4476.72
7.506	3957	3886.98	70.0176	3642.63		7.506	5591	5079.01	511.987	4474.94
7.512	3938	3889.94	48.0583	3642.47		7.512	5686	5083.15	602.855	4473.15
7.518	3901	3893.06	7.93896	3642.29		7.518	5448	5087.69	360.311	4471.33
7.524	3894	3896.34	-2.34448	3642.09		7.524	5596	5092.67	503.327	4469.5
7.53	3743	3899.8	-156.798	3641.87		7.53	5660	5098.1	561.902	4467.65
7.536	3841	3903.43	-62.4268	3641.63		7.536	5583	5103.96	479.037	4465.77
7.542	3908	3907.24	0.761963	3641.37		7.542	5619	5110.3	508.699	4463.88
7.548	3821	3911.24	-90.2373	3641.09		7.548	5573	5117.12	455.885	4461.97
7.554	4014	3915.44	98.5586	3640.8		7.554	5529	5124.43	404.572	4460.05
7.56	3955	3919.84	35.1604	3640.48		7.56	5458	5132.24	325.762	4458.1
7.566	3970	3924.46	45.5405	3640.15		7.566	5669	5140.57	528.43	4456.13
7.572	3952	3929.3	22.7004	3639.8		7.572	5756	5149.45	606.548	4454.15
7.578	3947	3934.36	12.6394	3639.42		7.578	5526	5158.9	367.103	4452.15
7.584	3975	3939.68	35.3169	3639.04		7.584	5567	5168.93	398.074	4450.13
7.59	3996	3945.25	50.7534	3638.63		7.59	5583	5179.56	403.44	4448.09
7.596	3999	3951.08	47.9243	3638.2		7.596	5544	5190.84	353.163	4446.04
7.602	4078	3957.19	120.808	3637.76		7.602	5556	5202.76	353.236	4443.96
7.608	3951	3963.6	-12.5991	3637.3		7.608	5499	5215.39	283.611	4441.87
7.614	4137	3970.31	166.688	3636.82		7.614	5716	5228.73	487.267	4439.76
7.62	4059	3977.35	81.6514	3636.32		7.62	5477	5242.85	234.154	4437.64
7.626	3966	3984.74	-18.7351	3635.81		7.626	5587	5257.74	329.259	4435.49
7.632	4118	3992.47	125.531	3635.27		7.632	5667	5273.47	393.526	4433.33
7.638	4111	4000.59	110.408	3634.72		7.638	5615	5290.08	324.915	4431.15
7.644	4173	4009.12	163.885	3634.15		7.644	5650	5307.63	342.374	4428.96
7.65	4107	4018.07	88.9292	3633.57		7.65	5670	5326.13	343.865	4426.75
7.656	4160	4027.48	132.524	3632.97		7.656	5683	5345.67	337.33	4424.52
7.662	4198	4037.36	160.644	3632.35		7.662	5604	5366.29	237.713	4422.27
7.668	4235	4047.74	187.261	3631.71		7.668	5677	5388.05	288.946	4420.01
7.674	4149	4058.67	90.3301	3631.06		7.674	5802	5411.04	390.964	4417.73
7.68	4125	4070.17	54.8311	3630.39		7.68	5572	5435.31	136.693	4415.44
7.686	4282	4082.28	199.724	3629.7		7.686	5744	5460.94	283.055	4413.13
7.692	4235	4095.03	139.969	3628.99		7.692	5875	5488.03	386.97	4410.8
7.698	4255	4108.48	146.517	3628.27		7.698	5859	5516.66	342.338	4408.46
7.704	4289	4122.69	166.315	3627.54		7.704	5612	5546.94	65.0615	4406.1
7.71	4308	4137.66	170.335	3626.78		7.71	5806	5578.97	227.026	4403.73
7.716	4363	4153.5	209.504	3626.01		7.716	5863	5612.87	250.128	4401.34
7.722	4390	4170.25	219.755	3625.23		7.722	5984	5648.78	335.217	4398.94
7.728	4383	4187.95	195.045	3624.42		7.728	5903	5686.83	216.169	4396.52
7.734	4435	4206.72	228.285	3623.6		7.734	6003	5727.16	275.836	4394.08
7.74	4515	4226.61	288.392	3622.77		7.74	6159	5769.97	389.035	4391.63
7.746	4507	4247.71	259.285	3621.92		7.746	6072	5815.43	256.573	4389.17
7.752	4616	4270.13	345.873	3621.05		7.752	6236	5863.73	372.267	4386.69
7.758	4669	4293.96	375.043	3620.17		7.758	6264	5915.1	348.902	4384.19
7.764	4617	4319.32	297.683	3619.27		7.764	6273	5969.79	303.209	4381.68
7.77	4520	4346.34	173.657	3618.36		7.77	6390	6028.07	361.926	4379.16
7.776	4708	4375.16	332.839	3617.43		7.776	6477	6090.22	386.776	4376.62
7.782	4721	4405.95	315.051	3616.49		7.782	6521	6156.6	364.402	4374.07
7.788	4778	4438.87	339.133	3615.53		7.788	6611	6227.54	383.458	4371.5
7.794	4852	4474.1	377.896	3614.55		7.794	6669	6303.46	365.541	4368.92
7.8	4839	4511.9	327.1	3613.56		7.8	6635	6384.82	250.176	4366.33
7.806	4894	4552.49	341.509	3612.56		7.806	6593	6472.12	120.881	4363.72
7.812	4960	4596.14	363.863	3611.54		7.812	6755	6565.9	189.096	4361.1
7.818	5087	4643.16	443.845	3610.5		7.818	7050	6666.83	383.172	4358.46
7.824	5123	4693.89	429.108	3609.45		7.824	7144	6775.58	368.416	4355.81
7.83	5247	4748.75	498.247	3608.39		7.83	7208	6893.01	314.994	4353.15
7.836	5277	4808.17	468.83	3607.31		7.836	7295	7019.99	275.013	4350.48
7.842	5266	4872.65	393.35	3606.22		7.842	7263	7157.53	105.474	4347.79
7.848	5316	4942.78	373.216	3605.11		7.848	7655	7306.85	348.151	4345.09
7.854	5421	5019.24	401.761	3603.99		7.854	7648	7469.27	178.735	4342.37
7.86	5646	5102.76	543.238	3602.85		7.86	7872	7646.31	225.693	4339.65
7.866	5703	5194.27	508.726	3601.7		7.866	8028	7839.78	188.224	4336.91
7.872	5837	5294.8	542.204	3600.54		7.872	8358	8051.69	306.308	4334.15
7.878	5840	5405.51	434.493	3599.36		7.878	8409	8284.42	124.584	4331.39
7.884	6012	5527.84	484.161	3598.17		7.884	8551	8540.72	10.2754	4328.61
7.89	6290	5663.48	626.521	3596.97		7.89	9081	8823.91	257.088	4325.82
7.896	6413	5814.37	598.629	3595.75		7.896	9427	9137.76	289.236	4323.02
7.902	6316	5982.85	333.146	3594.52		7.902	9477	9486.75	-9.75195	4320.21
7.908	6581	6171.79	409.214	3593.27		7.908	9846	9876.36	-30.3594	4317.39
7.914	6821	6384.57	436.433	3592.01		7.914	10064	10313	-248.99	4314.55
7.92	7222	6625.31	596.687	3590.74		7.92	10651	10804.4	-153.37	4311.7
7.926	7384	6899.18	484.824	3589.45		7.926	11261	11360.1	-99.1074	4308.84
7.932	7606	7212.44	393.56	3588.15		7.932	11755	11991.7	-236.738	4305.97
7.938	7962	7572.93	389.067	3586.84		7.938	12556	12713.5	-157.481	4303.09
7.944	8269	7990.7	278.298	3585.52		7.944	13436	13543.4	-107.408	4300.2
7.95	8637	8478.32	158.679	3584.18		7.95	14251	14503.8	-252.773	4297.3
7.956	9296	9052.36	243.637	3582.83		7.956	15172	15623.5	-451.481	4294.38
7.962	9787	9734.29	52.707	3581.47		7.962	16520	16939.3	-419.334	4291.46
7.968	10425	10552.6	-127.638	3580.09		7.968	17922	18499.3	-577.262	4288.52
7.974	11272	11546.4	-274.446	3578.7		7.974	19677	20367.6	-690.551	4285.57
7.98	12100	12769.2	-669.195	3577.3		7.98	21766	22630	-863.984	4282.62
7.986	13429	14296.3	-867.26	3575.89		7.986	24139	25404	-1265	4279.65
7.992	15091	16237.5	-1146.47	3574.47		7.992	27241	28855.4	-1614.39	4276.67
7.998	17023	18755.6	-1732.56	3573.03		7.998	31744	33220.1	-1476.13	4273.69
8.004	19610	22100.9	-2490.95	3571.58		8.004	36837	38844.8	-2007.77	4270.69
8.01	23268	26676.6	-3408.58	3570.12		8.01	43903	46257.2	-2354.2	4267.68
8.016	28782	33156.1	-4374.12	3568.65		8.016	54346	56279.7	-1933.73	4264.67
8.022	37202	42743	-5540.99	3567.16		8.022	67501	70256.3	-2755.33	4261.64
8.028	51436	57811.2	-6375.21	3565.67		8.028	87129	90453.4	-3324.42	4258.6
8.034	79537	85230.9	-5693.88	3564.16		8.034	116103	120901	-4797.53	4255.56
8.04	145883	159136	-13252.7	3562.64		8.04	162518	169070	-6551.94	4252.51
8.046	366089	418337	-52247.9	3561.11		8.046	237201	249590	-12389.3	4249.44
8.052	1023270	1078190	-54923.1	3559.57		8.052	376635	389904	-13269.3	4246.37
8.058	1733400	1845720	-112320	3558.02		8.058	614823	619861	-5037.94	4243.29
8.064	1448600	1592730	-144137	3556.45		8.064	827135	852001	-24866.2	4240.2
8.07	704745	760027	-55281.9	3554.88		8.07	785067	811450	-26383.4	4237.1
8.076	290924	297674	-6750.06	3553.29		8.076	559803	565655	-5852.19	4234
8.082	135522	143077	-7554.66	3551.7		8.082	359654	368779	-9125	4230.88
8.088	80013	89860.1	-9847.09	3550.09		8.088	244323	252455	-8131.95	4227.76
8.094	54464	63504.2	-9040.16	3548.47		8.094	178429	182484	-4054.86	4224.63
8.1	41026	47598.1	-6572.08	3546.84		8.1	137057	136607	450.266	4221.49
8.106	32443	37222.5	-4779.51	3545.2		8.106	106645	104966	1678.56	4218.34
8.112	26418	30097.5	-3679.49	3543.56		8.112	84610	82702.9	1907.14	4215.18
8.118	22068	25003	-2935.01	3541.9		8.118	68370	66780.8	1589.19	4212.02
8.124	18903	21238	-2335.01	3540.23		8.124	56487	55141.7	1345.29	4208.85
8.13	16471	18378.6	-1907.58	3538.55		8.13	47352	46423.1	928.875	4205.67
8.136	14420	16157.5	-1737.49	3536.86		8.136	39875	39741.6	133.43	4202.49
8.142	13173	14397.8	-1224.75	3535.16		8.142	34366	34513.1	-147.074	4199.29
8.148	11984	12980.9	-996.917	3533.45		8.148	30001	30350.5	-349.49	4196.09
8.154	10995	11818.3	-823.307	3531.73		8.154	26396	26983.1	-587.141	4192.89
8.16	10250	10856.5	-606.486	3530		8.16	23267	24222.5	-955.486	4189.68
8.166	9625	10054.6	-429.598	3528.26		8.166	20696	21931.1	-1235.12	4186.45
8.172	8980	9376.87	-396.865	3526.52		8.172	18471	20009.4	-1538.36	4183.23
8.178	8352	8798.66	-446.657	3524.76		8.178	16901	18381.3	-1480.33	4179.99
8.184	7847	8301.65	-454.653	3522.99		8.184	15317	16991	-1674.02	4176.76
8.19	7521	7871.19	-350.194	3521.22		8.19	14175	15794	-1619.01	4173.51
8.196	7389	7495.81	-106.814	3519.43		8.196	13226	14756	-1529.98	4170.26
8.202	7131	7166.58	-35.5811	3517.64		8.202	12340	13850.2	-1510.22	4167
8.208	6831	6876.11	-45.1113	3515.84		8.208	11502	13055	-1552.96	4163.74
8.214	6637	6618.56	18.439	3514.03		8.214	10881	12353	-1471.99	4160.47
8.22	6391	6389.11	1.89258	3512.21		8.22	10278	11730.3	-1452.26	4157.19
8.226	6136	6183.81	-47.8086	3510.38		8.226	9766	11175.3	-1409.32	4153.91
8.232	6014	5999.32	14.6846	3508.54		8.232	9268	10678.5	-1410.49	4150.62
8.238	5885	5832.93	52.0728	3506.69		8.238	8881	10232	-1351.05	4147.33
8.244	5684	5682.28	1.72266	3504.84		8.244	8692	9829.2	-1137.2	4144.04
8.25	5582	5545.49	36.5146	3502.98		8.25	8285	9464.58	-1179.58	4140.73
8.256	5515	5420.85	94.1533	3501.11		8.256	7956	9133.43	-1177.43	4137.43
8.262	5457	5306.93	150.072	3499.23		8.262	7692	8831.65	-1139.65	4134.11
8.268	5389	5202.54	186.457	3497.34		8.268	7454	8555.95	-1101.95	4130.8
8.274	5247	5106.62	140.378	3495.45		8.274	7289	8303.3	-1014.3	4127.48
8.28	5116	5018.27	97.7275	3493.55		8.28	7029	8071.22	-1042.22	4124.15
8.286	5075	4936.67	138.332	3491.64		8.286	6896	7857.43	-961.433	4120.82
8.292	4987	4861.16	125.835	3489.72		8.292	6735	7660.15	-925.152	4117.49
8.298	4904	4791.12	112.876	3487.79		8.298	6506	7477.61	-971.608	4114.15
8.304	4818	4726.04	91.9561	3485.86		8.304	6381	7308.4	-927.401	4110.81
8.31	4689	4665.43	23.5718	3483.92		8.31	6263	7151.19	-888.186	4107.46
8.316	4672	4608.89	63.1104	3481.98		8.316	6111	7004.88	-893.882	4104.11
8.322	4635	4556.02	78.9751	3480.02		8.322	5988	6868.44	-880.444	4100.76
8.328	4574	4506.53	67.4658	3478.06		8.328	5849	6740.99	-891.994	4097.4
8.334	4563	4460.12	102.877	3476.09		8.334	5764	6621.76	-857.762	4094.04
8.34	4582	4416.53	165.473	3474.12		8.34	5864	6510	-645.998	4090.67
8.346	4546	4375.5	170.496	3472.13		8.346	5775	6405.12	-630.121	4087.31
8.352	4429	4336.86	92.1367	3470.15		8.352	5603	6306.51	-703.515	4083.94
8.358	4334	4300.39	33.6089	3468.15		8.358	5529	6213.68	-684.683	4080.56
8.364	4354	4265.94	88.063	3466.15		8.364	5467	6126.19	-659.186	4077.19
8.37	4304	4233.34	70.6597	3464.14		8.37	5482	6043.6	-561.601	4073.81
8.376	4274	4202.46	71.5371	3462.13		8.376	5421	5965.53	-544.53	4070.42
8.382	4308	4173.18	134.824	3460.11		8.382	5391	5891.67	-500.674	4067.04
8.388	4222	4145.36	76.6416	3458.08		8.388	5394	5821.69	-427.694	4063.65
8.394	4151	4118.91	32.0903	3456.05		8.394	5298	5755.31	-457.311	4060.27
8.4	4139	4093.74	45.2627	3454.01		8.4	5194	5692.29	-498.285	4056.88
8.406	4164	4069.74	94.2573	3451.96		8.406	5089	5632.36	-543.357	4053.48
8.412	4162	4046.86	115.138	3449.91		8.412	5056	5575.35	-519.349	4050.09
8.418	4100	4025.01	74.9937	3447.85		8.418	5094	5521.03	-427.029	4046.69
8.424	4047	4004.12	42.8779	3445.79		8.424	5084	5469.24	-385.245	4043.29
8.43	4010	3984.13	25.8696	3443.72		8.43	5078	5419.81	-341.809	4039.89
8.436	4025	3964.99	60.0068	3441.65		8.436	5008	5372.6	-364.597	4036.49
8.442	4014	3946.64	67.3591	3439.57		8.442	4970	5327.45	-357.45	4033.09
8.448	3963	3929.04	33.9614	3437.49		8.448	4921	5284.24	-363.242	4029.68
8.454	3876	3912.13	-36.127	3435.4		8.454	4787	5242.86	-455.862	4026.28
8.46	3931	3895.88	35.1213	3433.31		8.46	4771	5203.19	-432.19	4022.87
8.466	3971	3880.24	90.7595	3431.21		8.466	4773	5165.14	-392.135	4019.47
8.472	3919	3865.18	53.821	3429.1		8.472	4782	5128.59	-346.588	4016.06
8.478	3853	3850.68	2.31787	3427		8.478	4755	5093.48	-338.476	4012.65
8.484	3824	3836.69	-12.6853	3424.88		8.484	4790	5059.71	-269.708	4009.24
8.49	3828	3823.18	4.81665	3422.76		8.49	4728	5046.93	-318.93	4005.83
8.496	3794	3810.14	-16.144	3420.64		8.496	4588	5015.72	-427.718	4002.42
8.502	3815	3797.54	17.4607	3418.51		8.502	4672	4985.65	-313.652	3999.01
8.508	3681	3785.35	-104.35	3416.38		8.508	4630	4956.66	-326.659	3995.6
8.514	3762	3773.56	-11.5586	3414.25		8.514	4543	4928.69	-385.689	3992.19
8.52	3772	3762.13	9.86914	3412.11		8.52	4598	4901.68	-303.682	3988.78
8.526	3788	3751.05	36.9502	3409.96		8.526	4549	4875.6	-326.603	3985.38
8.532	3773	3740.32	32.6829	3407.82		8.532	4491	4850.38	-359.384	3981.97
8.538	3765	3729.89	35.1069	3405.67		8.538	4465	4825.99	-360.985	3978.56
8.544	3738	3719.77	18.2332	3403.51		8.544	4428	4802.38	-374.376	3975.15
8.55	3783	3709.93	73.0701	3401.35		8.55	4539	4779.52	-240.521	3971.75
8.556	3775	3700.37	74.6296	3399.19		8.556	4506	4757.37	-251.369	3968.34
8.562	3694	3691.06	2.93652	3397.02		8.562	4420	4735.89	-315.889	3964.93
8.568	3725	3682.01	42.9912	3394.85		8.568	4423	4715.07	-292.066	3961.53
8.574	3705	3673.19	31.8088	3392.68		8.574	4527	4694.85	-167.852	3958.13
8.58	3690	3664.59	25.4058	3390.5		8.58	4578	4675.23	-97.228	3954.73
8.586	3665	3656.21	8.78564	3388.32		8.586	4458	4656.16	-198.161	3951.33
8.592	3670	3648.04	21.9568	3386.14		8.592	4299	4637.63	-338.628	3947.93
8.598	3736	3640.07	95.9282	3383.96		8.598	4301	4619.62	-318.616	3944.54
8.604	3596	3632.28	-36.2795	3381.77		8.604	4303	4602.08	-299.078	3941.14
8.61	3569	3624.67	-55.6694	3379.58		8.61	4288	4585.02	-297.017	3937.75
8.616	3593	3617.22	-24.2234	3377.38		8.616	4329	4568.4	-239.401	3934.36
8.622	3664	3609.96	54.0447	3375.19		8.622	4331	4552.21	-221.213	3930.97
8.628	3528	3602.84	-74.8364	3372.99		8.628	4415	4536.44	-121.442	3927.59
8.634	3591	3595.87	-4.87134	3370.79		8.634	4334	4521.05	-187.055	3924.2
8.64	3545	3589.04	-44.0417	3368.58		8.64	4225	4506.05	-281.049	3920.82
8.646	3562	3582.36	-20.3643	3366.38		8.646	4237	4491.41	-254.407	3917.44
8.652	3553	3575.81	-22.8118	3364.17		8.652	4191	4477.12	-286.118	3914.07
8.658	3567	3569.39	-2.38965	3361.96		8.658	4159	4463.16	-304.163	3910.7
8.664	3592	3563.09	28.9077	3359.75		8.664	4228	4449.53	-221.525	3907.33
8.67	3587	3555.99	31.0068	3357.53		8.67	4266	4436.19	-170.192	3903.96
8.676	3596	3549.94	46.0627	3355.32		8.676	4206	4423.17	-217.165	3900.6
8.682	3578	3543.98	34.0188	3353.1		8.682	4094	4410.42	-316.417	3897.24
8.688	3593	3538.13	54.8677	3350.88		8.688	4205	4397.94	-192.943	3893.88
8.694	3477	3532.39	-55.3857	3348.66		8.694	4269	4385.74	-116.741	3890.53
8.7	3470	3526.74	-56.7385	3346.44		8.7	4257	4373.79	-116.791	3887.18
8.706	3441	3521.18	-80.1755	3344.21		8.706	4188	4362.09	-174.092	3883.84
8.712	3469	3515.71	-46.7148	3341.99		8.712	4089	4350.63	-261.628	3880.5
8.718	3527	3510.33	16.6687	3339.76		8.718	4145	4339.39	-194.386	3877.16
8.724	3435	3505.04	-70.0437	3337.54		8.724	4244	4328.37	-84.374	3873.83
8.73	3454	3499.83	-45.8281	3335.31		8.73	4177	4317.57	-140.571	3870.5
8.736	3361	3494.69	-133.691	3333.08		8.736	4096	4306.97	-210.969	3867.17
8.742	3473	3489.63	-16.6313	3330.85		8.742	4136	4296.57	-160.572	3863.85
8.748	3425	3484.64	-59.6443	3328.62		8.748	4135	4277.69	-142.69	3860.54
8.754	3456	3479.73	-23.7288	3326.39		8.754	4113	4261.71	-148.705	3857.23
8.76	3336	3474.88	-138.882	3324.16		8.76	4116	4251.96	-135.959	3853.92
8.766	3434	3470.09	-36.0918	3321.92		8.766	4116	4242.39	-126.394	3850.62
8.772	3341	3465.38	-124.375	3319.69		8.772	4090	4233	-143	3847.33
8.778	3454	3460.72	-6.72168	3317.46		8.778	4190	4223.76	-33.7632	3844.04
8.784	3468	3456.13	11.8728	3315.23		8.784	4057	4214.69	-157.688	3840.76
8.79	3479	3451.58	27.4187	3312.99		8.79	3971	4205.76	-234.761	3837.48
8.796	3450	3447.1	2.89844	3310.76		8.796	4110	4196.98	-86.9761	3834.2
8.802	3451	3442.68	8.32397	3308.53		8.802	4045	4188.35	-143.349	3830.94
8.808	3422	3438.3	-16.3032	3306.3		8.808	4052	4179.85	-127.845	3827.67
8.814	3372	3433.97	-61.9712	3304.06		8.814	4046	4171.49	-125.49	3824.42
8.82	3310	3429.7	-119.699	3301.83		8.82	4054	4163.26	-109.261	3821.17
8.826	3402	3425.47	-23.4734	3299.6		8.826	4082	4155.16	-73.1616	3817.93
8.832	3343	3421.29	-78.2949	3297.37		8.832	4053	4147.18	-94.1812	3814.69
8.838	3364	3417.16	-53.1611	3295.14		8.838	4056	4139.32	-83.3237	3811.46
8.844	3469	3413.07	55.929	3292.91		8.844	4037	4131.58	-94.5771	3808.23
8.85	3437	3409.02	27.9768	3290.68		8.85	3904	4123.96	-219.957	3805.02
8.856	3461	3405.03	55.9736	3288.46		8.856	3963	4116.44	-153.442	3801.81
8.862	3420	3401.06	18.9412	3286.23		8.862	4038	4109.03	-71.0259	3798.6
8.868	3336	3397.14	-61.1401	3284.01		8.868	3964	4101.73	-137.729	3795.41
8.874	3438	3393.25	44.751	3281.78		8.874	4030	4094.53	-64.5269	3792.22
8.88	3335	3389.4	-54.4041	3279.56		8.88	4017	4087.42	-70.4165	3789.03
8.886	3334	3385.59	-51.5945	3277.34		8.886	3980	4080.42	-100.417	3785.86
8.892	3358	3381.82	-23.8188	3275.12		8.892	3903	4073.5	-170.502	3782.69
8.898	3337	3378.08	-41.0767	3272.9		8.898	3940	4066.68	-126.683	3779.53
8.904	3345	3374.37	-29.3667	3270.68		8.904	4074	4059.96	14.0439	3776.38
8.91	3314	3370.7	-56.6987	3268.47		8.91	3903	4053.31	-150.31	3773.23
8.916	3347	3367.05	-20.0508	3266.25		8.916	3897	4046.76	-149.76	3770.1
8.922	3237	3363.44	-126.443	3264.04		8.922	3879	4040.29	-161.286	3766.97
8.928	3336	3359.86	-23.8633	3261.83		8.928	3958	4033.9	-75.8955	3763.85
8.934	3397	3356.32	40.678	3259.63		8.934	3952	4027.59	-75.5869	3760.74
8.94	3328	3352.8	-24.7983	3257.42		8.94	3912	4021.35	-109.348	3757.63
8.946	3383	3349.31	33.6887	3255.22		8.946	4049	4015.2	33.8037	3754.54
8.952	3351	3345.85	5.1499	3253.02		8.952	3966	4009.11	-43.1108	3751.45
8.958	3289	3342.41	-53.4141	3250.82		8.958	3968	4003.11	-35.1094	3748.38
8.964	3311	3339.01	-28.0122	3248.63		8.964	3935	3997.17	-62.1709	3745.31
8.97	3258	3335.63	-77.6343	3246.44		8.97	3832	3991.3	-159.302	3742.25
8.976	3339	3332.28	6.71997	3244.25		8.976	3947	3985.5	-38.5042	3739.2
8.982	3316	3328.95	-12.9482	3242.06		8.982	3899	3979.77	-80.7732	3736.16
8.988	3306	3325.65	-19.6484	3239.88		8.988	3958	3974.1	-16.0994	3733.12
8.994	3288	3322.37	-34.3701	3237.7		8.994	3983	3968.5	14.5	3730.1
9	3326	3319.11	6.88696	3235.52		9	3965	3962.96	2.0354	3727.09
9.006	3315	3315.88	-0.876221	3233.34		9.006	3853	3957.49	-104.491	3724.09
9.012	3391	3312.67	78.3308	3231.17		9.012	3803	3952.07	-149.069	3721.09
9.018	3344	3309.49	34.5083	3229.01		9.018	3866	3946.72	-80.7163	3718.11
9.024	3295	3306.32	-11.3232	3226.84		9.024	3913	3941.42	-28.4221	3715.14
9.03	3306	3303.18	2.81689	3224.68		9.03	3917	3936.18	-19.1758	3712.17
9.036	3235	3300.06	-65.0608	3222.52		9.036	3931	3931	0.00463867	3709.22
9.042	3257	3296.97	-39.9666	3220.37		9.042	3918	3925.87	-7.87061	3706.28
9.048	3301	3293.89	7.11108	3218.22		9.048	3844	3920.8	-76.7996	3703.35
9.054	3313	3290.84	22.1614	3216.08		9.054	3854	3915.78	-61.782	3700.43
9.06	3215	3287.79	-72.7942	3213.93		9.06	3842	3910.82	-68.8164	3697.52
9.066	3281	3284.79	-3.78589	3211.8		9.066	3845	3905.9	-60.9023	3694.62
9.072	3219	3281.79	-62.7932	3209.67		9.072	3831	3901.04	-70.0381	3691.73
9.078	3227	3278.82	-51.8157	3207.54		9.078	3842	3896.22	-54.2229	3688.85
9.084	3270	3275.85	-5.85278	3205.41		9.084	3897	3891.46	5.54346	3685.98
9.09	3227	3272.91	-45.9148	3203.29		9.09	3839	3886.75	-47.7476	3683.13
9.096	3182	3270	-88.0007	3201.18		9.096	3819	3882.09	-63.0859	3680.29
9.102	3194	3267.1	-73.1006	3199.07		9.102	3813	3877.46	-64.4597	3677.45
9.108	3220	3264.21	-44.2139	3196.96		9.108	3772	3872.89	-100.889	3674.63
9.114	3295	3261.35	33.6494	3194.86		9.114	3819	3868.37	-49.3726	3671.83
9.12	3373	3258.5	114.5	3192.76		9.12	3847	3863.89	-16.8899	3669.03
9.126	3357	3255.67	101.328	3190.67		9.126	3782	3859.46	-77.4602	3666.25
9.132	3294	3252.87	41.1333	3188.59		9.132	3719	3855.06	-136.063	3663.47
9.138	3216	3250.07	-34.0732	3186.51		9.138	3747	3850.72	-103.717	3660.71
9.144	3195	3247.29	-52.2915	3184.43		9.144	3780	3846.42	-66.4224	3657.97
9.15	3227	3244.53	-17.5317	3182.36		9.15	3770	3842.16	-72.1582	3655.23
9.156	3158	3241.79	-83.7927	3180.3		9.156	3783	3837.94	-54.9434	3652.51
9.162	3226	3239.07	-13.0652	3178.24		9.162	3802	3833.77	-31.7681	3649.8
9.168	3247	3236.36	10.6418	3176.19		9.168	3818	3829.64	-11.6411	3647.11
9.174	3239	3233.66	5.33813	3174.14		9.174	3759	3825.54	-66.542	3644.42
9.18	3215	3230.99	-15.9858	3172.1		9.18	3735	3845.8	-110.804	3641.75
9.186	3201	3228.32	-27.3201	3170.06		9.186	3792	3841.91	-49.9146	3639.09
9.192	3233	3225.67	7.32593	3168.03		9.192	3798	3838.07	-40.0718	3636.45
9.198	3248	3223.05	24.9519	3166.01		9.198	3756	3834.27	-78.2664	3633.82
9.204	3160	3220.43	-60.4314	3163.99		9.204	3734	3830.5	-96.4971	3631.2
9.21	3202	3217.83	-15.834	3161.98		9.21	3772	3826.77	-54.7739	3628.6
9.216	3244	3215.26	28.7441	3159.98		9.216	3793	3823.09	-30.0859	3626.01
9.222	3239	3212.69	26.3135	3157.98		9.222	3744	3819.44	-75.4429	3623.44
9.228	3256	3210.14	45.864	3155.99		9.228	3714	3815.83	-101.835	3620.88
9.234	3200	3207.59	-7.59399	3154		9.234	3653	3812.26	-159.261	3618.33
9.24	3172	3205.08	-33.0806	3152.03		9.24	3688	3808.73	-120.73	3615.8
9.246	3215	3202.57	12.4348	3150.05		9.246	3776	3805.23	-29.2334	3613.28
9.252	3177	3200.08	-23.0779	3148.09		9.252	3714	3801.78	-87.7798	3610.78
9.258	3175	3197.6	-22.5981	3146.13		9.258	3668	3798.36	-130.358	3608.29
9.264	3242	3195.14	46.8633	3144.18		9.264	3688	3794.97	-106.969	3605.81
9.27	3249	3192.69	56.3074	3142.24		9.27	3744	3791.62	-47.6223	3603.35
9.276	3191	3190.27	0.733887	3140.31		9.276	3756	3788.32	-32.3169	3600.91
9.282	3184	3187.85	-3.84668	3138.38		9.282	3677	3785.04	-108.043	3598.48
9.288	3174	3185.44	-11.4446	3136.46		9.288	3737	3781.81	-44.8096	3596.07
9.294	3165	3183.05	-18.0496	3134.54		9.294	3742	3778.61	-36.6069	3593.67
9.3	3146	3180.68	-34.6812	3132.64		9.3	3626	3775.43	-149.435	3591.28
9.306	3200	3178.32	21.6802	3130.74		9.306	3611	3772.31	-161.312	3588.92
9.312	3195	3175.97	19.0251	3128.85		9.312	3660	3769.21	-109.21	3586.56
9.318	3142	3173.65	-31.6465	3126.97		9.318	3669	3766.16	-97.157	3584.23
9.324	3187	3171.33	15.6655	3125.1		9.324	3650	3763.13	-113.133	3581.91
9.33	3231	3169.03	61.9714	3123.23		9.33	3684	3760.15	-76.1484	3579.61
9.336	3199	3166.74	32.261	3121.37		9.336	3571	3757.19	-186.192	3577.32
9.342	3151	3164.47	-13.4653	3119.52		9.342	3530	3754.27	-224.275	3575.05
9.348	3154	3162.21	-8.20752	3117.68		9.348	3654	3751.39	-97.3853	3572.79
9.354	3132	3159.97	-27.9658	3115.85		9.354	3639	3748.53	-109.534	3570.55
9.36	3082	3157.74	-75.7395	3114.03		9.36	3679	3745.72	-66.72	3568.33
9.366	3085	3155.52	-70.5188	3112.21		9.366	3682	3742.93	-60.9338	3566.12
9.372	3220	3153.32	66.6765	3110.41		9.372	3577	3740.19	-163.195	3563.94
9.378	3221	3151.13	69.866	3108.61		9.378	3591	3737.48	-146.483	3561.77
9.384	3198	3148.96	49.0405	3106.82		9.384	3583	3734.8	-151.799	3559.61
9.39	3170	3146.8	23.2	3105.04		9.39	3562	3732.15	-170.15	3557.47
9.396	3139	3116.96	22.0432	3103.27		9.396	3573	3729.54	-156.539	3555.35
9.402	3139	3101.51	37.49	3101.51		9.402	3539	3726.96	-187.964	3553.25
9.408	3110	3099.76	10.24	3099.76		9.408	3616	3724.42	-108.425	3551.17
9.414	3145	3098.45	46.5491	3098.02		9.414	3612	3721.91	-109.912	3549.1
9.42	3189	3096.72	92.2761	3096.29		9.42	3505	3719.44	-214.435	3547.05
9.426	3185	3095	90.0034	3094.56		9.426	3565	3716.99	-151.994	3545.02
9.432	3167	3093.29	73.7104	3092.85		9.432	3650	3714.59	-64.5881	3543.01
9.438	3121	3091.59	29.408	3091.15		9.438	3653	3712.21	-59.2078	3541.01
9.444	3077	3089.9	-12.895	3089.45		9.444	3663	3709.87	-46.8728	3539.04
9.45	3131	3088.22	42.782	3087.77		9.45	3617	3707.56	-90.563	3537.08
9.456	3101	3086.55	14.449	3086.1		9.456	3537	3705.29	-168.288	3535.14
9.462	3126	3084.88	41.1162	3084.43		9.462	3532	3703.05	-171.048	3533.22
9.468	3131	3083.24	47.7632	3082.78		9.468	3498	3700.84	-202.843	3531.32
9.474	3145	3081.6	63.4004	3081.14		9.474	3487	3698.66	-211.662	3529.43
9.48	3182	3079.97	102.027	3079.51		9.48	3482	3696.53	-214.526	3527.57
9.486	3146	3078.35	67.6543	3077.88		9.486	3613	3694.41	-81.4143	3525.72
9.492	3060	3076.74	-16.7388	3076.27		9.492	3581	3692.35	-111.347	3523.9
9.498	3070	3075.14	-5.14185	3074.67		9.498	3521	3690.3	-169.304	3522.09
9.504	3157	3073.56	83.4448	3073.08		9.504	3507	3688.29	-181.295	3520.3
9.51	3111	3071.98	39.0217	3071.5		9.51	3556	3686.33	-130.33	3518.54
9.516	3122	3070.41	51.5886	3069.93		9.516	3626	3684.39	-58.3889	3516.79
9.522	3121	3068.86	52.1353	3068.38		9.522	3517	3682.48	-165.482	3515.06
9.528	3092	3067.32	24.6819	3066.83		9.528	3507	3680.61	-173.608	3513.35
9.534	3075	3089.55	-14.5483	3065.3		9.534	3524	3678.77	-154.769	3511.66
9.54	3049	3088.18	-39.1799	3063.77		9.54	3450	3676.97	-226.972	3510
9.546	3084	3086.83	-2.83301	3062.26		9.546	3556	3675.75	-119.75	3508.9
9.552	3031	3085.5	-54.4976	3060.76		9.552	3524	3674.55	-150.551	3507.81
9.558	3071	3084.17	-13.1741	3059.27		9.558	3598	3673.37	-75.3655	3506.72
9.564	3101	3082.86	18.1377	3057.79		9.564	3602	3672.21	-70.2134	3505.65
9.57	3017	3081.57	-64.572	3056.33		9.57	3561	3671.07	-110.075	3504.58
9.576	3051	3080.79	-29.7935	3055.38		9.576	3512	3669.96	-157.959	3503.52
9.582	3157	3080.02	76.9834	3054.43		9.582	3592	3668.86	-76.8569	3502.46
9.588	3152	3079.25	72.748	3053.49		9.588	3610	3667.78	-57.7778	3501.41
9.594	3050	3078.49	-28.4888	3052.55		9.594	3455	3666.72	-211.722	3500.37
9.6	3019	3077.74	-58.7375	3051.62		9.6	3541	3665.69	-124.689	3499.34
9.606	3107	3076.99	30.0122	3050.69		9.606	3621	3664.67	-43.6699	3498.31
9.612	3160	3076.24	83.7595	3049.76		9.612	3640	3663.67	-23.6733	3497.29
9.618	3102	3075.5	26.4951	3048.84		9.618	3615	3662.69	-47.6899	3496.27
9.624	3001	3074.77	-73.7708	3047.92		9.624	3573	3661.74	-88.7395	3495.27
9.63	3044	3074.04	-30.0391	3047		9.63	3621	3660.79	-39.7922	3494.26
9.636	3100	3073.32	26.6807	3046.09		9.636	3647	3659.88	-12.8779	3493.27
9.642	3019	3072.6	-53.6016	3045.18		9.642	3657	3658.98	-1.97656	3492.28
9.648	2977	3071.89	-94.8857	3044.27		9.648	3607	3658.1	-51.0984	3491.3
9.654	3029	3071.18	-42.1824	3043.37		9.654	3564	3657.24	-93.2432	3490.33
9.66	3049	3070.48	-21.4805	3042.47		9.66	3584	3656.4	-72.4009	3489.36
9.666	3027	3069.79	-42.7913	3041.58		9.666	3611	3655.58	-44.5813	3488.4
9.672	3007	3069.1	-62.1038	3040.69		9.672	3580	3654.78	-74.7751	3487.44
9.678	3063	3068.42	-5.41895	3039.8		9.678	3658	3654	3.99805	3486.5
9.684	3078	3067.75	10.2542	3038.92		9.684	3787	3653.24	133.758	3485.56
9.69	3016	3067.08	-51.0754	3038.04		9.69	3812	3652.49	159.505	3484.62
9.696	3017	3066.42	-49.417	3037.17		9.696	3632	3651.77	-19.7705	3483.69
9.702	3067	3065.75	1.24902	3036.29		9.702	3660	3651.07	8.93042	3482.77
9.708	3090	3065.11	24.8926	3035.43		9.708	3537	3650.39	-113.392	3481.86
9.714	3022	3064.46	-42.4563	3034.56		9.714	3592	3649.73	-57.7273	3480.95
9.72	3036	3063.82	-27.8174	3033.7		9.72	3628	3649.09	-21.0859	3480.05
9.726	3069	3063.18	5.81885	3032.84		9.726	3528	3648.46	-120.458	3479.15
9.732	3051	3062.56	-11.5571	3031.99		9.732	3621	3647.85	-26.853	3478.26
9.738	2998	3061.94	-63.9358	3031.14		9.738	3603	3647.27	-44.2712	3477.38
9.744	2967	3061.33	-94.3271	3030.3		9.744	3593	3646.7	-53.7034	3476.5
9.75	3004	3060.71	-56.7109	3029.45		9.75	3553	3646.16	-93.1587	3475.63
9.756	3045	3060.12	-15.1177	3028.62		9.756	3486	3645.64	-159.637	3474.77
9.762	2906	3059.52	-153.517	3027.78		9.762	3591	3645.13	-54.1299	3473.91
9.768	2968	3058.93	-90.9287	3026.95		9.768	3598	3644.65	-46.6462	3473.06
9.774	2988	3058.34	-70.3435	3026.12		9.774	3491	3644.18	-153.176	3472.21
9.78	3065	3057.77	7.229	3025.3		9.78	3536	3643.73	-107.729	3471.37
9.786	3077	3057.2	19.7986	3024.48		9.786	3497	3643.31	-146.307	3470.54
9.792	3047	3056.64	-9.64478	3023.67		9.792	3515	3642.9	-127.898	3469.71
9.798	2992	3056.08	-64.0813	3022.85		9.798	3569	3642.51	-73.5132	3468.89
9.804	2965	3055.54	-90.5405	3022.05		9.804	3554	3642.15	-88.1528	3468.08
9.81	3003	3054.99	-51.9927	3021.24		9.81	3565	3641.81	-76.8064	3467.27
9.816	3046	3054.46	-8.45801	3020.44		9.816	3428	3641.48	-213.484	3466.47
9.822	3026	3053.93	-27.9265	3019.64		9.822	3456	3641.18	-185.176	3465.67
9.828	2993	3053.41	-60.4087	3018.85		9.828	3413	3640.89	-227.893	3464.88
9.834	2934	3052.89	-118.894	3018.06		9.834	3368	3640.63	-272.635	3464.1
9.84	2969	3052.39	-83.3918	3017.28		9.84	3405	3640.39	-235.391	3463.32
9.846	2855	3051.88	-196.884	3016.49		9.846	3325	3640.17	-315.171	3462.55
9.852	2873	3051.4	-178.398	3015.72		9.852	3381	3639.97	-258.967	3461.78
9.858	3006	3050.91	-44.907	3014.94		9.858	3399	3639.79	-240.788	3461.02
9.864	2972	3050.43	-78.429	3014.17		9.864	3401	3639.63	-238.634	3460.27
9.87	2919	3049.96	-130.965	3013.41		9.87	3383	3639.5	-256.495	3459.52
9.876	2980	3049.49	-69.4939	3012.64		9.876	3525	3639.38	-114.382	3458.78
9.882	2977	3049.04	-72.0366	3011.88		9.882	3442	3639.28	-197.285	3458.04
9.888	3031	3048.59	-17.5933	3011.13		9.888	3341	3639.21	-298.213	3457.31
9.894	3028	3048.15	-20.1538	3010.38		9.894	3349	3639.17	-290.167	3456.59
9.9	2962	3047.72	-85.7183	3009.63		9.9	3413	3639.14	-226.137	3455.87
9.906	3027	3047.3	-20.2964	3008.89		9.906	3523	3639.13	-116.133	3455.16
9.912	2981	3046.88	-65.8787	3008.15		9.912	3464	3639.15	-175.146	3454.45
9.918	2996	3046.47	-50.4651	3007.41		9.918	3355	3639.19	-284.185	3453.75
9.924	3001	3046.07	-45.0657	3006.68		9.924	3434	3639.24	-205.241	3453.05
9.93	3001	3045.67	-44.6704	3005.95		9.93	3405	3639.32	-234.324	3452.36
9.936	2899	3045.28	-146.28	3005.22		9.936	3432	3639.43	-207.434	3451.68
9.942	3011	3044.9	-33.9028	3004.5		9.942	3564	3639.56	-75.5615	3451
9.948	3010	3044.54	-34.5408	3003.79		9.948	3274	3639.72	-365.716	3450.33
9.954	2974	3044.17	-70.1731	3003.07		9.954	3513	3639.65	-126.649	3449.42
9.96	2908	3043.82	-135.82	3002.36		9.96	3457	3639.6	-182.599	3448.51
9.966	3022	3043.48	-21.4814	3001.66		9.966	3367	3639.58	-272.578	3447.61
9.972	3005	3043.15	-38.1477	3000.96		9.972	3510	3639.56	-129.565	3446.7
9.978	3087	3042.82	44.1809	3000.26		9.978	3435	3639.57	-204.57	3445.79
9.984	3141	3042.5	98.5049	2999.56		9.984	3533	3639.58	-106.584	3444.87
9.99	2958	3042.19	-84.1863	2998.87		9.99	3343	3639.63	-296.627	3443.96
9.996	2977	3041.89	-64.8923	2998.19		9.996	3384	3639.69	-255.69	3443.05
10.002	2965	3041.6	-76.6038	2997.51		10.002	3316	3639.77	-323.772	3442.14
10.008	2984	3041.32	-57.3206	2996.83		10.008	3447	3639.86	-192.864	3441.22
10.014	3041	3041.04	-0.0422363	2996.15		10.014	3416	3639.99	-223.986	3440.31
10.02	2966	3040.78	-74.7798	2995.48		10.02	3326	3642.2	-316.197	3439.39
10.026	2870	3040.52	-170.523	2994.81		10.026	3338	3642.37	-304.367	3438.48
10.032	2982	3040.28	-58.2815	2994.15		10.032	3454	3642.55	-188.549	3437.56
10.038	3051	3040.05	10.9539	2993.49		10.038	3464	3642.75	-178.752	3436.64
10.044	3067	3039.83	27.1733	2992.84		10.044	3440	3642.99	-202.987	3435.73
10.05	2980	3071.06	-91.0574	2992.18		10.05	3478	3643.23	-165.233	3434.81
10.056	2958	3071.13	-113.127	2991.54		10.056	3401	3643.5	-242.502	3433.89
10.062	2988	3071.2	-83.1963	2990.89		10.062	3430	3643.79	-213.793	3432.97
10.068	3010	3071.29	-61.2854	2990.25		10.068	3507	3644.11	-137.107	3432.05
10.074	3112	3071.39	40.6055	2989.62		10.074	3458	3644.44	-186.445	3431.13
10.08	2913	3071.51	-158.514	2988.99		10.08	3430	3644.81	-214.806	3430.21
10.086	3052	3071.64	-19.6436	2988.36		10.086	3510	3645.18	-135.181	3429.28
10.092	2975	3071.78	-96.7834	2987.73		10.092	3608	3645.59	-37.5901	3428.36
10.098	3032	3071.94	-39.9443	2987.11		10.098	3656	3646.02	9.97632	3427.44
10.104	2980	3072.12	-92.1162	2986.49		10.104	3521	3646.47	-125.473	3426.51
10.11	3063	3072.31	-9.30908	2985.88		10.11	3559	3646.96	-87.9578	3425.59
10.116	2972	3072.51	-100.514	2985.27		10.116	3525	3647.46	-122.458	3424.66
10.122	2864	3072.74	-208.74	2984.67		10.122	3633	3647.99	-14.9856	3423.73
10.128	3001	3073	-71.9976	2984.09		10.128	3604	3648.55	-44.5496	3422.81
10.134	3014	3073.47	-59.4673	2983.71		10.134	3505	3607.01	-102.01	3421.88
10.14	2970	3073.95	-103.949	2983.33		10.14	3612	3607.86	4.13745	3420.95
10.146	2961	3074.46	-113.464	2982.97		10.146	3783	3608.74	174.259	3420.02
10.152	3051	3074.99	-23.9917	2982.61		10.152	3736	3609.65	126.353	3419.09
10.158	3069	3075.54	-6.54199	2982.26		10.158	3738	3610.58	127.421	3418.16
10.164	3041	3076.11	-35.1055	2981.91		10.164	3693	3611.54	81.4612	3417.23
10.17	3013	3076.7	-63.7029	2981.58		10.17	3706	3612.53	93.4727	3416.3
10.176	2978	3077.31	-99.3137	2981.25		10.176	3687	3613.54	73.4553	3415.37
10.182	2970	3077.94	-107.939	2980.92		10.182	3797	3614.59	182.409	3414.44
10.188	2980	3078.6	-98.5981	2980.61		10.188	3847	3615.67	231.332	3413.51
10.194	3004	3079.27	-75.2722	2980.3		10.194	3789	3616.77	172.234	3412.57
10.2	3053	3079.97	-26.9709	2980		10.2	3934	3617.9	316.095	3411.64
10.206	3008	3080.7	-72.6953	2979.71		10.206	3877	3619.07	257.935	3410.7
10.212	3003	3081.43	-78.4348	2979.42		10.212	4074	3620.27	453.731	3409.77
10.218	2955	3082.2	-127.2	2979.14		10.218	4206	3621.5	584.504	3408.83
10.224	3000	3082.99	-82.9927	2978.87		10.224	4044	3622.77	421.233	3407.9
10.23	3237	3083.81	153.189	2978.61		10.23	3970	3624.06	345.938	3406.96
10.236	3049	3084.65	-35.6462	2978.35		10.236	3937	3625.39	311.607	3406.02
10.242	2995	3085.51	-90.5085	2978.1		10.242	3897	3626.77	270.229	3405.09
10.248	3049	3086.39	-37.3887	2977.85		10.248	3830	3628.17	201.825	3404.15
10.254	3061	3087.31	-26.3066	2977.62		10.254	4000	3629.62	370.383	3403.21
10.26	3043	3088.24	-45.2432	2977.39		10.26	3891	3631.1	259.902	3402.27
10.266	2994	3089.2	-95.1982	2977.16		10.266	3810	3632.62	177.382	3401.33
10.272	2984	3090.19	-106.193	2976.95		10.272	3801	3634.18	166.821	3400.39
10.278	3022	3091.21	-69.2065	2976.74		10.278	3815	3635.78	179.219	3399.45
10.284	2975	3092.25	-117.25	2976.54		10.284	3777	3637.43	139.574	3398.51
10.29	2987	3093.31	-106.315	2976.34		10.29	3710	3639.11	70.8872	3397.57
10.296	2993	3094.41	-101.41	2976.15		10.296	3779	3640.84	138.156	3396.63
10.302	3071	3095.54	-24.5369	2975.97		10.302	3721	3642.61	78.3889	3395.68
10.308	3102	3096.69	5.3147	2975.79		10.308	3746	3644.43	101.566	3394.74
10.314	2948	3097.88	-149.876	2975.63		10.314	3701	3646.3	54.696	3393.8
10.32	3034	3099.08	-65.0796	2975.46		10.32	3745	3648.21	96.7878	3392.85
10.326	2943	3100.33	-157.327	2975.31		10.326	3714	3650.18	63.8201	3391.91
10.332	3050	3101.6	-51.5977	2975.16		10.332	3729	3652.2	76.8015	3390.97
10.338	3013	3102.9	-89.9031	2975.02		10.338	3649	3654.26	-5.25903	3390.02
10.344	3052	3104.23	-52.2332	2974.88		10.344	3547	3656.37	-109.372	3389.07
10.35	2894	3105.6	-211.599	2974.75		10.35	3674	3658.55	15.4504	3388.13
10.356	3005	3107	-102.001	2974.63		10.356	3680	3660.77	19.2275	3387.18
10.362	3065	3108.43	-43.4304	2974.51		10.362	3667	3663.06	3.93726	3386.24
10.368	2990	3109.9	-119.897	2974.4		10.368	3541	3665.4	-124.401	3385.29
10.374	3153	3111.4	41.5989	2974.3		10.374	3624	3667.8	-43.7993	3384.34
10.38	3023	3112.93	-89.9343	2974.2		10.38	3509	3670.26	-161.259	3383.39
10.386	3028	3114.51	-86.5071	2974.11		10.386	3696	3672.78	23.2195	3382.44
10.392	3087	3116.11	-29.1099	2974.02		10.392	3740	3675.37	64.6328	3381.49
10.398	3016	3117.76	-101.763	2973.95		10.398	3671	3678.03	-7.0293	3380.55
10.404	2959	3119.44	-160.439	2973.87		10.404	3619	3680.75	-61.7498	3379.6
10.41	3105	3121.17	-16.167	2973.81		10.41	3662	3683.54	-21.5386	3378.65
10.416	3059	3122.93	-63.9282	2973.75		10.416	3629	3686.4	-57.3989	3377.7
10.422	2985	3124.72	-139.723	2973.69		10.422	3669	3689.32	-20.3218	3376.74
10.428	3061	3126.57	-65.5735	2973.65		10.428	3661	3692.33	-31.3301	3375.79
10.434	3061	3128.46	-67.4595	2973.61		10.434	3479	3695.41	-216.415	3374.84
10.44	3130	3130.38	-0.382324	2973.57		10.44	3477	3698.58	-221.578	3373.89
10.446	3039	3132.35	-93.353	2973.54		10.446	3634	3701.82	-67.8228	3372.94
10.452	3162	3134.37	27.6279	2973.52		10.452	3688	3705.15	-17.1497	3371.99
10.458	3159	3136.43	22.5691	2973.5		10.458	3640	3708.55	-68.5525	3371.03
10.464	3002	3138.54	-136.54	2973.49		10.464	3625	3712.05	-87.0525	3370.08
10.47	3040	3140.69	-100.692	2973.48		10.47	3648	3715.64	-67.6426	3369.13
10.476	3041	3142.9	-101.896	2973.48		10.476	3670	3719.32	-49.3154	3368.17
10.482	3021	3145.15	-124.155	2973.49		10.482	3586	3723.09	-137.093	3367.22
10.488	3090	3147.46	-57.4583	2973.5		10.488	3764	3726.96	37.0422	3366.26
10.494	3106	3149.82	-43.8184	2973.52		10.494	3742	3730.93	11.0664	3365.31
10.5	3036	3152.23	-116.226	2973.54		10.5	3693	3735	-42.0017	3364.35
10.506	3203	3154.69	48.3074	2973.57		10.506	3671	3739.19	-68.1858	3363.4
10.512	3106	3157.22	-51.2205	2973.61		10.512	3794	3743.47	50.5293	3362.44
10.518	3113	3159.8	-46.7993	2973.65		10.518	3795	3747.88	47.1235	3361.49
10.524	3079	3162.44	-83.4419	2973.7		10.524	3739	3752.39	-13.3884	3360.53
10.53	3073	3165.14	-92.1387	2973.75		10.53	3633	3757.02	-124.019	3359.57
10.536	2917	3167.9	-250.903	2973.81		10.536	3698	3761.78	-63.7822	3358.62
10.542	3074	3170.72	-96.7239	2973.87		10.542	3657	3766.66	-109.661	3357.66
10.548	3036	3173.62	-137.615	2973.94		10.548	3652	3774.12	-122.121	3356.7
10.554	3029	3176.57	-147.568	2974.01		10.554	3743	3779.27	-36.2739	3355.74
10.56	3118	3179.59	-61.5935	2974.09		10.56	3757	3784.58	-27.5757	3354.79
10.566	3169	3182.69	-13.6938	2974.18		10.566	3828	3790.01	37.9912	3353.83
10.572	3064	3185.86	-121.861	2974.27		10.572	3910	3795.59	114.411	3352.87
10.578	3107	3189.1	-82.0984	2974.36		10.578	3862	3801.32	60.6797	3351.91
10.584	3180	3192.43	-12.4263	2974.47		10.584	3877	3807.21	69.7917	3350.95
10.59	3167	3195.82	-28.8174	2974.57		10.59	3892	3813.26	78.7429	3349.99
10.596	3118	3199.3	-81.3037	2974.69		10.596	3916	3819.47	96.5288	3349.03
10.602	3094	3202.86	-108.858	2974.8		10.602	3855	3825.86	29.1423	3348.07
10.608	3095	3206.51	-111.513	2974.93		10.608	3737	3832.42	-95.4202	3347.11
10.614	3253	3210.24	42.7595	2975.05		10.614	3764	3839.17	-75.1665	3346.15
10.62	3148	3214.07	-66.0735	2975.19		10.62	3833	3846.1	-13.1021	3345.19
10.626	3130	3217.99	-87.9949	2975.33		10.626	3817	3853.23	-36.2329	3344.23
10.632	3256	3222.01	33.9937	2975.47		10.632	3861	3860.56	0.435791	3343.27
10.638	3145	3226.12	-81.1223	2975.62		10.638	3804	3868.1	-64.1045	3342.31
10.644	3204	3230.34	-26.3354	2975.77		10.644	3692	3875.86	-183.862	3341.35
10.65	3150	3234.66	-84.6584	2975.93		10.65	3676	3883.84	-207.841	3340.39
10.656	3153	3239.09	-86.0864	2976.09		10.656	3775	3892.05	-117.054	3339.43
10.662	3193	3243.63	-50.6299	2976.26		10.662	3817	3900.5	-83.5046	3338.47
10.668	3201	3248.29	-47.2949	2976.44		10.668	3823	3909.19	-86.1941	3337.5
10.674	3195	3253.07	-58.0742	2976.62		10.674	3773	3918.15	-145.149	3336.54
10.68	3220	3257.97	-37.9722	2976.8		10.68	3683	3927.37	-244.371	3335.58
10.686	3211	3263	-52.002	2976.99		10.686	3714	3936.87	-222.868	3334.62
10.692	3295	3268.16	26.8398	2977.18		10.692	3847	3946.65	-99.6545	3333.66
10.698	3271	3273.46	-2.4585	2977.38		10.698	3829	3956.72	-127.725	3332.69
10.704	3192	3278.89	-86.8938	2977.58		10.704	3765	3967.11	-202.114	3331.73
10.71	3185	3284.48	-99.4792	2977.79		10.71	3760	3977.82	-217.822	3330.77
10.716	3307	3290.21	16.7891	2978		10.716	3882	3988.85	-106.853	3329.8
10.722	3225	3296.1	-71.1047	2978.22		10.722	3821	4000.24	-179.24	3328.84
10.728	3316	3302.16	13.844	2978.44		10.728	3829	4011.99	-182.985	3327.88
10.734	3331	3308.38	22.6196	2978.67		10.734	3857	4024.09	-167.094	3326.91
10.74	3306	3314.77	-8.77319	2978.9		10.74	3818	4036.6	-218.599	3325.95
10.746	3192	3321.35	-129.353	2979.14		10.746	3899	4049.51	-150.51	3324.99
10.752	3326	3328.11	-2.11377	2979.38		10.752	3906	4062.83	-156.83	3324.02
10.758	3236	3335.07	-99.0659	2979.62		10.758	3969	4076.6	-107.599	3323.06
10.764	3282	3342.23	-60.2251	2979.87		10.764	3858	4090.82	-232.824	3322.1
10.77	3269	3349.6	-80.5989	2980.13		10.77	3843	4105.52	-262.516	3321.13
10.776	3333	3357.18	-24.1753	2980.38		10.776	3969	4120.71	-151.71	3320.17
10.782	3384	3364.99	19.0063	2980.65		10.782	4014	4136.42	-122.423	3319.21
10.788	3356	3373.04	-17.0444	2980.92		10.788	3959	4152.67	-193.668	3318.24
10.794	3320	3381.33	-61.3347	2981.19		10.794	3961	4169.49	-208.486	3317.28
10.8	3256	3389.88	-133.878	2981.46		10.8	4017	4186.89	-169.889	3316.31
10.806	3298	3398.69	-100.691	2981.74		10.806	4023	4204.91	-181.913	3315.35
10.812	3378	3407.79	-29.7876	2982.03		10.812	4027	4223.57	-196.575	3314.38
10.818	3424	3417.17	6.83252	2982.32		10.818	4055	4242.92	-187.919	3313.42
10.824	3388	3426.85	-38.8459	2982.61		10.824	4048	4267.67	-219.673	3312.46
10.83	3359	3436.84	-77.8433	2982.91		10.83	4071	4288.48	-217.476	3311.49
10.836	3355	3447.17	-92.1677	2983.21		10.836	4129	4310.07	-181.072	3310.53
10.842	3479	3457.83	21.1716	2983.51		10.842	4216	4332.47	-116.467	3309.56
10.848	3542	3468.85	73.1462	2983.82		10.848	4083	4355.73	-272.729	3308.6
10.854	3441	3480.26	-39.2615	2984.14		10.854	4041	4379.88	-338.883	3307.63
10.86	3495	3492.06	2.94336	2984.46		10.86	4183	4404.99	-221.988	3306.67
10.866	3560	3504.26	55.7395	2984.78		10.866	4191	4431.08	-240.082	3305.7
10.872	3453	3516.89	-63.8914	2985.1		10.872	4137	4458.23	-321.232	3304.74
10.878	3493	3529.98	-36.98	2985.43		10.878	4211	4486.48	-275.476	3303.77
10.884	3568	3543.55	24.4531	2985.77		10.884	4234	4515.89	-281.886	3302.81
10.89	3518	3557.61	-39.6096	2986.11		10.89	4198	4546.53	-348.527	3301.85
10.896	3544	3572.19	-28.1887	2986.45		10.896	4154	4578.45	-424.447	3300.88
10.902	3535	3587.32	-52.3157	2986.79		10.902	4242	4611.75	-369.749	3299.92
10.908	3578	3603.03	-25.0269	2987.14		10.908	4288	4646.49	-358.488	3298.95
10.914	3526	3619.35	-93.3503	2987.5		10.914	4253	4682.76	-429.761	3297.99
10.92	3606	3636.3	-30.3032	2987.85		10.92	4293	4720.65	-427.65	3297.02
10.926	3635	3653.94	-18.9353	2988.21		10.926	4379	4760.26	-381.261	3296.06
10.932	3668	3672.29	-4.28906	2988.58		10.932	4379	4801.69	-422.692	3295.09
10.938	3629	3691.38	-62.3789	2988.94		10.938	4359	4845.06	-486.063	3294.13
10.944	3706	3711.29	-5.28589	2989.32		10.944	4516	4890.51	-374.507	3293.17
10.95	3766	3732.01	33.9856	2989.69		10.95	4506	4938.12	-432.118	3292.2
10.956	3771	3753.64	17.3574	2990.07		10.956	4521	4988.08	-467.081	3291.24
10.962	3753	3776.21	-23.2068	2990.45		10.962	4619	5040.52	-421.517	3290.27
10.968	3709	3799.78	-90.7805	2990.84		10.968	4565	5095.63	-530.628	3289.31
10.974	3755	3824.41	-69.4084	2991.23		10.974	4591	5153.57	-562.574	3288.35
10.98	3863	3850.16	12.8362	2991.62		10.98	4667	5214.56	-547.56	3287.38
10.986	3821	3877.12	-56.1248	2992.02		10.986	4772	5278.82	-506.816	3286.42
10.992	3873	3905.35	-32.3545	2992.42		10.992	4789	5346.55	-557.55	3285.45
10.998	3970	3934.95	35.0547	2992.82		10.998	4808	5418.06	-610.062	3284.49
11.004	3935	3965.99	-30.9888	2993.23		11.004	4920	5493.61	-573.605	3283.53
11.01	3984	3998.58	-14.5833	2993.64		11.01	4942	5573.51	-631.507	3282.56
11.016	3958	4032.83	-74.832	2994.05		11.016	4976	5658.12	-682.118	3281.6
11.022	4026	4068.86	-42.8613	2994.47		11.022	5071	5747.81	-676.811	3280.64
11.028	4001	4106.78	-105.784	2994.89		11.028	5169	5842.99	-673.988	3279.68
11.034	4082	4146.75	-64.751	2995.31		11.034	5196	5944.13	-748.132	3278.71
11.04	4193	4188.91	4.0874	2995.74		11.04	5385	6051.75	-666.747	3277.75
11.046	4279	4233.43	45.5674	2996.17		11.046	5419	6166.41	-747.408	3276.79
11.052	4205	4280.51	-75.5083	2996.6		11.052	5397	6288.78	-891.776	3275.82
11.058	4192	4330.32	-138.317	2997.03		11.058	5488	6419.51	-931.513	3274.86
11.064	4369	4383.11	-14.1118	2997.47		11.064	5646	6559.46	-913.455	3273.9
11.07	4426	4439.12	-13.125	2997.92		11.07	5898	6709.46	-811.456	3272.94
11.076	4488	4498.63	-10.6279	2998.36		11.076	5982	6870.56	-888.561	3271.98
11.082	4554	4561.92	-7.9248	2998.81		11.082	6177	7043.85	-866.854	3271.02
11.088	4596	4629.38	-33.375	2999.26		11.088	6297	7230.69	-933.686	3270.05
11.094	4691	4701.32	-10.3154	2999.71		11.094	6427	7432.42	-1005.42	3269.09
11.1	4659	4778.21	-119.209	3000.17		11.1	6602	7650.79	-1048.79	3268.13
11.106	4747	4860.5	-113.497	3000.63		11.106	6774	7887.62	-1113.62	3267.17
11.112	4796	4948.74	-152.735	3001.09		11.112	7090	8145.15	-1055.15	3266.21
11.118	5131	5043.51	87.4902	3001.56		11.118	7470	8425.79	-955.795	3265.25
11.124	5244	5145.51	98.4932	3002.02		11.124	7846	8732.53	-886.531	3264.29
11.13	5170	5255.57	-85.5684	3002.49		11.13	8007	9068.66	-1061.66	3263.33
11.136	5363	5374.43	-11.4297	3002.97		11.136	8191	9438.04	-1247.04	3262.37
11.142	5599	5503.17	95.8271	3003.44		11.142	8654	9845.32	-1191.32	3261.41
11.148	5648	5642.93	5.06543	3003.92		11.148	9061	10295.8	-1234.76	3260.45
11.154	5778	5795.07	-17.0742	3004.4		11.154	9599	10795.8	-1196.83	3259.49
11.16	5951	5961.12	-10.1221	3004.89		11.16	10055	11353	-1297.99	3258.53
11.166	5990	6142.86	-152.858	3005.38		11.166	10397	11976.2	-1579.21	3257.57
11.172	6293	6342.34	-49.3359	3005.86		11.172	11176	12676.1	-1500.12	3256.62
11.178	6541	6562.1	-21.0967	3006.36		11.178	12022	13465.8	-1443.82	3255.66
11.184	6814	6804.95	9.04883	3006.85		11.184	12786	14360.6	-1574.62	3254.7
11.19	7072	7074.4	-2.39844	3007.35		11.19	13654	15379.4	-1725.4	3253.74
11.196	7384	7374.65	9.3457	3007.85		11.196	14830	16545.2	-1715.18	3252.78
11.202	7883	7710.57	172.426	3008.35		11.202	16055	17884.8	-1829.77	3251.83
11.208	8253	8088.56	164.436	3008.85		11.208	17201	19432	-2230.99	3250.87
11.214	8761	8516.82	244.18	3009.36		11.214	18602	21227	-2625.02	3249.91
11.22	9434	9007.7	426.301	3009.87		11.22	20587	23320.3	-2733.31	3248.96
11.226	10300	9582.02	717.979	3010.38		11.226	22867	25773.5	-2906.53	3248
11.232	11148	10280.8	867.163	3010.89		11.232	25646	28666.8	-3020.8	3247.05
11.238	12369	11187.2	1181.83	3011.41		11.238	28962	32111.2	-3149.15	3246.09
11.244	13959	12467.7	1491.3	3011.92		11.244	33112	36218.7	-3106.74	3245.14
11.25	16182	14428.6	1753.38	3012.44		11.25	38077	41171	-3093.96	3244.18
11.256	19115	17573.8	1541.24	3012.97		11.256	43907	47184.8	-3277.8	3243.23
11.262	23808	22616.7	1191.34	3013.49		11.262	52311	54516.4	-2205.44	3242.27
11.268	31049	30379.8	669.193	3014.02		11.268	63120	63423.8	-303.848	3241.32
11.274	41790	41536	254.027	3014.55		11.274	76452	74075	2377	3240.36
11.28	57904	56216.6	1687.38	3015.08		11.28	92942	86351.9	6590.08	3239.41
11.286	78710	73662.2	5047.77	3015.61		11.286	109773	99549.8	10223.2	3238.46
11.292	104057	92126.5	11930.5	3016.14		11.292	125688	112051	13637.3	3237.51
11.298	128978	109288	19689.8	3016.68		11.298	135190	121377	13813.1	3236.55
11.304	143882	123081	20801.4	3017.22		11.304	132027	125011	7016.26	3235.6
11.31	153088	133433	19655	3017.76		11.31	120486	120825	-339.102	3234.65
11.316	164189	143678	20511.2	3018.3		11.316	106363	109580	-3217.16	3233.7
11.322	181004	155954	25049.9	3018.84		11.322	92564	95318.8	-2754.77	3232.75
11.328	206831	171866	34964.8	3019.39		11.328	80935	81565.4	-630.383	3231.8
11.334	240283	190509	49773.6	3019.94		11.334	71594	70076.5	1517.46	3230.85
11.34	265639	205478	60160.7	3020.49		11.34	63993	61129.9	2863.12	3229.9
11.346	264228	205674	58554.3	3021.04		11.346	57493	54292.4	3200.55	3228.95
11.352	230539	184475	46064.2	3021.59		11.352	52126	48957.6	3168.42	3228
11.358	180735	149804	30931.3	3022.15		11.358	47843	44623.9	3219.05	3227.05
11.364	130899	114278	16621.3	3022.7		11.364	44123	40959.3	3163.68	3226.1
11.37	93993	84702	9291.01	3023.26		11.37	40985	37784.5	3200.51	3225.16
11.376	70005	62871.9	7133.09	3023.82		11.376	38575	35017.9	3557.11	3224.21
11.382	56434	48168.6	8265.37	3024.38		11.382	36858	32633.1	4224.88	3223.26
11.388	48526	39017.5	9508.54	3024.94		11.388	35524	30620.8	4903.17	3222.32
11.394	44522	33764.5	10757.5	3025.51		11.394	34547	28974.4	5572.64	3221.37
11.4	42890	31115.5	11774.5	3026.07		11.4	33880	27684.1	6195.88	3220.42
11.406	42003	30257.4	11745.6	3026.64		11.406	33322	26736.7	6585.3	3219.48
11.412	41785	30806.8	10978.2	3027.21		11.412	32912	26119.7	6792.29	3218.53
11.418	42166	32715.9	9450.14	3027.78		11.418	32727	25824.8	6902.17	3217.59
11.424	44888	36238.3	8649.75	3028.35		11.424	33091	25851.1	7239.88	3216.65
11.43	50793	41994.5	8798.52	3028.92		11.43	33525	26207.7	7317.34	3215.7
11.436	60448	51126.2	9321.78	3029.49		11.436	33890	26915.5	6974.53	3214.76
11.442	76916	65498	11418	3030.07		11.442	34694	28010.2	6683.82	3213.82
11.448	102423	87749.2	14673.8	3030.64		11.448	35941	29543.1	6397.94	3212.88
11.454	140857	120865	19992.4	3031.22		11.454	37785	31586.7	6198.27	3211.93
11.46	184874	165592	19282.2	3031.8		11.46	40352	34238.5	6113.46	3210.99
11.466	217030	212405	4625.42	3032.38		11.466	43312	37631.8	5680.23	3210.05
11.472	233585	235323	-1737.94	3032.96		11.472	47255	41950	5304.96	3209.11
11.478	229197	218042	11154.7	3033.54		11.478	52066	47446.7	4619.34	3208.17
11.484	204114	185191	18923.1	3034.12		11.484	58232	54476	3755.98	3207.23
11.49	179838	162231	17607.4	3034.71		11.49	66506	63499.4	3006.57	3206.3
11.496	159546	152546	7000.08	3035.29		11.496	76692	75068.4	1623.62	3205.36
11.502	148475	147528	947.266	3035.88		11.502	89988	89647.3	340.742	3204.42
11.508	138375	137570	805.125	3036.47		11.508	105493	107185	-1691.87	3203.48
11.514	124887	122857	2030.23	3037.05		11.514	121393	126258	-4865.31	3202.55
11.52	111476	104540	6935.77	3037.64		11.52	137018	143202	-6183.61	3201.61
11.526	95202	84745	10457	3038.23		11.526	145787	152558	-6770.98	3200.68
11.532	75985	65816.8	10168.2	3038.82		11.532	143120	149483	-6362.7	3199.74
11.538	57369	49456.4	7912.57	3039.41		11.538	131891	133275	-1383.69	3198.81
11.544	41157	36498.7	4658.31	3040.01		11.544	114886	111789	3097.48	3197.87
11.55	29728	26984.3	2743.65	3040.6		11.55	96497	91999.4	4497.55	3196.94
11.556	22663	20430.1	2232.89	3041.19		11.556	79901	76560.1	3340.95	3196.01
11.562	18145	16120.7	2024.33	3041.79		11.562	66767	65175.4	1591.64	3195.07
11.568	15435	13350.3	2084.69	3042.38		11.568	56465	56619.7	-154.719	3194.14
11.574	13530	11552.7	1977.31	3042.98		11.574	47885	49797	-1912.03	3193.21
11.58	12054	10336.8	1717.23	3043.57		11.58	41090	44034.5	-2944.48	3192.28
11.586	10817	9459.76	1357.24	3044.17		11.586	35877	39007.6	-3130.57	3191.35
11.592	9918	8784.38	1133.62	3044.77		11.592	31477	34597.6	-3120.57	3190.42
11.598	9321	8236.09	1084.91	3045.37		11.598	28030	30758.6	-2728.56	3189.49
11.604	8785	7775.08	1009.92	3045.96		11.604	25161	27455.4	-2294.43	3188.57
11.61	8293	7379.29	913.708	3046.56		11.61	22645	24641.2	-1996.23	3187.64
11.616	7738	7034.92	703.083	3047.16		11.616	20869	22254.8	-1385.85	3186.71
11.622	7285	6732.71	552.291	3047.76		11.622	18970	20232.7	-1262.68	3185.79
11.628	6939	6465.59	473.406	3048.36		11.628	17413	18513.1	-1100.09	3184.86
11.634	6614	6228.28	385.719	3048.96		11.634	16220	17044	-823.967	3183.93
11.64	6427	6016.28	410.717	3049.56		11.64	14979	15780.4	-801.375	3183.01
11.646	6199	5826.08	372.921	3050.16		11.646	13804	14686.7	-882.723	3182.09
11.652	6059	5654.65	404.346	3050.76		11.652	12780	13733.8	-953.797	3181.16
11.658	5906	5499.6	406.398	3051.37		11.658	12067	12898.7	-831.688	3180.24
11.664	5696	5358.79	337.209	3051.97		11.664	11305	12162.5	-857.453	3179.32
11.67	5493	5230.51	262.491	3052.57		11.67	10507	11510.1	-1003.06	3178.4
11.676	5277	5113.29	163.711	3053.17		11.676	9964	10929.2	-965.196	3177.48
11.682	5202	5005.83	196.167	3053.77		11.682	9464	10409.5	-945.518	3176.56
11.688	5170	4907.1	262.904	3054.38		11.688	9064	9942.74	-878.738	3175.64
11.694	4994	4816.08	177.92	3054.98		11.694	8643	9521.64	-878.637	3174.72
11.7	4867	4732.04	134.964	3055.58		11.7	8213	9140.56	-927.556	3173.8
11.706	4777	4657.09	119.915	3056.18		11.706	7848	8794.34	-946.345	3172.88
11.712	4696	4584.93	111.075	3056.78		11.712	7554	8478.9	-924.896	3171.97
11.718	4599	4517.85	81.1523	3057.39		11.718	7197	8190.5	-993.498	3171.05
11.724	4509	4455.38	53.6235	3057.99		11.724	6968	7926.17	-958.172	3170.14
11.73	4437	4397.09	39.9092	3058.59		11.73	6698	7683.2	-985.199	3169.22
11.736	4335	4342.6	-7.60254	3059.19		11.736	6601	7459.24	-858.245	3168.31
11.742	4338	4291.61	46.3877	3059.79		11.742	6485	7252.43	-767.433	3167.4
11.748	4315	4243.81	71.188	3060.4		11.748	6161	7060.92	-899.925	3166.48
11.754	4227	4198.93	28.0693	3061		11.754	5948	6883.28	-935.275	3165.57
11.76	4166	4156.73	9.27051	3061.6		11.76	5819	6718.09	-899.092	3164.66
11.766	4162	4117.01	44.9932	3062.2		11.766	5650	6564.24	-914.243	3163.75
11.772	4086	4079.56	6.44482	3062.8		11.772	5579	6420.63	-841.631	3162.84
11.778	4001	4044.22	-43.2224	3063.4		11.778	5396	6286.41	-890.413	3161.93
11.784	4056	4010.84	45.1636	3064		11.784	5351	6160.72	-809.724	3161.03
11.79	3972	3979.27	-7.26514	3064.6		11.79	5295	6042.85	-747.848	3160.12
11.796	3898	3949.37	-51.3733	3065.2		11.796	5182	5932.12	-750.125	3159.21
11.802	3881	3921.04	-40.0405	3065.8		11.802	5095	5827.97	-732.966	3158.31
11.808	3834	3894.15	-60.1531	3066.39		11.808	4892	5729.84	-837.843	3157.4
11.814	3790	3868.63	-78.6338	3066.99		11.814	4840	5637.3	-797.301	3156.5
11.82	3780	3844.39	-64.3853	3067.59		11.82	4854	5549.91	-695.906	3155.59
11.826	3794	3821.32	-27.3186	3068.19		11.826	4823	5467.27	-644.268	3154.69
11.832	3777	3799.35	-22.355	3068.78		11.832	4691	5389.05	-698.049	3153.79
11.838	3730	3778.44	-48.4353	3069.38		11.838	4597	5314.9	-717.898	3152.89
11.844	3679	3758.49	-79.4878	3069.97		11.844	4573	5244.57	-671.57	3151.99
11.85	3745	3739.46	5.53589	3070.57		11.85	4638	5177.77	-539.769	3151.09
11.856	3732	3721.29	10.7051	3071.16		11.856	4484	5114.27	-630.272	3150.19
11.862	3623	3703.93	-80.9348	3071.75		11.862	4409	5053.84	-644.844	3149.29
11.868	3597	3687.34	-90.3423	3072.34		11.868	4459	4996.31	-537.307	3148.4
11.874	3582	3671.47	-89.4702	3072.93		11.874	4375	4941.45	-566.449	3147.5
11.88	3487	3656.27	-169.275	3073.52		11.88	4398	4889.09	-491.094	3146.6
11.886	3489	3641.73	-152.727	3074.11		11.886	4340	4839.12	-499.125	3145.71
11.892	3547	3627.79	-80.7856	3074.7		11.892	4292	4791.37	-499.367	3144.82
11.898	3504	3614.42	-110.422	3075.29		11.898	4268	4745.69	-477.688	3143.92
11.904	3481	3601.59	-120.592	3075.87		11.904	4262	4701.97	-439.973	3143.03
11.91	3493	3589.29	-96.2913	3076.46		11.91	4270	4660.11	-390.11	3142.14
11.916	3441	3577.47	-136.467	3077.04		11.916	4217	4619.98	-402.977	3141.25
11.922	3525	3571.93	-46.9324	3077.63		11.922	4145	4581.5	-436.495	3140.36
11.928	3575	3561.06	13.9426	3078.21		11.928	4118	4544.56	-426.56	3139.47
11.934	3447	3550.6	-103.605	3078.79		11.934	4086	4509.1	-423.095	3138.58
11.94	3326	3540.55	-214.554	3079.37		11.94	4047	4475.03	-428.027	3137.7
11.946	3392	3530.88	-138.881	3079.95		11.946	3963	4442.25	-479.253	3136.81
11.952	3488	3521.57	-33.5745	3080.53		11.952	3937	4410.74	-473.743	3135.93
11.958	3524	3512.6	11.3965	3081.1		11.958	3922	4380.4	-458.398	3135.04
11.964	3445	3503.97	-58.9744	3081.68		11.964	3968	4351.19	-383.188	3134.16
11.97	3401	3495.65	-94.6499	3082.25		11.97	3970	4323.04	-353.039	3133.28
11.976	3436	3487.64	-51.6382	3082.83		11.976	3974	4295.91	-321.905	3132.4
11.982	3455	3479.9	-24.9021	3083.4		11.982	3993	4269.73	-276.727	3131.52
11.988	3451	3472.44	-21.4443	3083.97		11.988	3986	4244.47	-258.471	3130.64
11.994	3424	3465.25	-41.249	3084.54		11.994	3992	4220.08	-228.084	3129.76
12	3382	3458.31	-76.3071	3085.11		12	4037	4196.53	-159.533	3128.88
12.006	3322	3451.6	-129.597	3085.67		12.006	3960	4173.78	-213.775	3128
12.012	3273	3445.13	-172.127	3086.24		12.012	3911	4151.78	-240.782	3127.13
12.018	3330	3438.87	-108.871	3086.8		12.018	3871	4130.5	-259.504	3126.25
12.024	3412	3432.83	-20.8254	3087.36		12.024	3850	4109.92	-259.923	3125.38
12.03	3325	3426.99	-101.986	3087.92		12.03	3880	4090	-209.998	3124.5
12.036	3284	3421.34	-137.343	3088.48		12.036	3874	4070.71	-196.712	3123.63
12.042	3311	3415.89	-104.889	3089.04		12.042	3869	4052.03	-183.034	3122.76
12.048	3330	3410.61	-80.6055	3089.59		12.048	3889	4033.93	-144.934	3121.89
12.054	3287	3405.5	-118.497	3090.14		12.054	3891	4016.39	-125.391	3121.02
12.06	3311	3400.56	-89.5642	3090.7		12.06	3883	3999.38	-116.376	3120.15
12.066	3589	3395.78	193.215	3091.25		12.066	4068	3982.88	85.1223	3119.28
12.072	4180	3391.15	788.849	3091.79		12.072	5260	3966.88	1293.12	3118.42
12.078	4203	3386.68	816.324	3092.34		12.078	7087	3951.34	3135.66	3117.55
12.084	3730	3382.34	347.655	3092.89		12.084	6105	3936.26	2168.74	3116.69
12.09	3439	3378.14	60.8582	3093.43		12.09	4463	3921.61	541.389	3115.82
12.096	3326	3374.07	-48.0745	3093.97		12.096	4007	3907.39	99.6104	3114.96
12.102	3280	3370.14	-90.1357	3094.51		12.102	3830	3893.57	-63.5688	3114.1
12.108	3254	3366.32	-112.322	3095.05		12.108	3785	3880.14	-95.1375	3113.24
12.114	3266	3362.62	-96.6187	3095.58		12.114	3770	3867.08	-97.0771	3112.38
12.12	3305	3359.04	-54.042	3096.12		12.12	3735	3854.38	-119.379	3111.52
12.126	3276	3355.57	-79.5664	3096.65		12.126	3667	3842.02	-175.023	3110.66
12.132	3185	3352.2	-167.201	3097.18		12.132	3694	3830.02	-136.015	3109.81
12.138	3168	3348.93	-180.93	3097.7		12.138	3753	3818.32	-65.3198	3108.95
12.144	3214	3345.77	-131.771	3098.23		12.144	3726	3806.94	-80.9441	3108.1
12.15	3213	3342.7	-129.701	3098.75		12.15	3679	3795.87	-116.87	3107.25
12.156	3169	3339.72	-170.725	3099.27		12.156	3762	3785.08	-23.0752	3106.39
12.162	3153	3336.84	-183.842	3099.79		12.162	3838	3774.57	63.4275	3105.54
12.168	3192	3334.05	-142.047	3100.31		12.168	3774	3764.34	9.66187	3104.69
12.174	3208	3331.33	-123.33	3100.82		12.174	3744	3754.37	-10.3689	3103.84
12.18	3192	3328.7	-136.696	3101.33		12.18	3731	3744.66	-13.6621	3103
12.186	3211	3326.14	-115.144	3101.84		12.186	3764	3735.19	28.8079	3102.15
12.192	3185	3323.67	-138.67	3102.35		12.192	3672	3725.96	-53.9595	3101.3
12.198	3103	3321.27	-218.273	3102.86		12.198	3681	3716.97	-35.9668	3100.46
12.204	3172	3318.94	-146.941	3103.36		12.204	3651	3708.19	-57.1882	3099.61
12.21	3242	3316.68	-74.6809	3103.86		12.21	3660	3699.64	-39.6367	3098.77
12.216	3239	3314.49	-75.491	3104.36		12.216	3690	3691.3	-1.29541	3097.93
12.222	3255	3312.36	-57.3589	3104.85		12.222	3629	3683.16	-54.1572	3097.09
12.228	3160	3310.3	-150.303	3105.35		12.228	3638	3675.22	-37.2178	3096.25
12.234	3120	3308.3	-188.302	3105.84		12.234	3643	3667.47	-24.4685	3095.41
12.24	3183	3306.35	-123.353	3106.32		12.24	3670	3659.92	10.0818	3094.58
12.246	3217	3304.48	-87.4753	3106.81		12.246	3653	3652.54	0.461914	3093.74
12.252	3178	3302.65	-124.647	3107.29		12.252	3686	3645.34	40.6646	3092.9
12.258	3147	3300.88	-153.876	3107.77		12.258	3677	3638.31	38.6865	3092.07
12.264	3093	3299.16	-206.163	3108.25		12.264	3667	3631.46	35.5408	3091.24
12.27	3135	3297.49	-162.493	3108.72		12.27	3625	3624.77	0.233887	3090.41
12.276	3091	3295.89	-204.887	3109.2		12.276	3676	3618.23	57.7671	3089.58
12.282	3108	3294.31	-186.313	3109.66		12.282	3626	3611.85	14.1462	3088.75
12.288	3132	3292.8	-160.801	3110.13		12.288	3569	3605.62	-36.624	3087.92
12.294	3096	3291.34	-195.338	3110.6		12.294	3541	3599.54	-58.542	3087.09
12.3	3106	3289.91	-183.913	3111.06		12.3	3570	3593.61	-23.6118	3086.27
12.306	3119	3288.53	-169.526	3111.51		12.306	3633	3587.81	45.188	3085.44
12.312	3121	3287.19	-166.194	3111.97		12.312	3634	3582.16	51.8428	3084.62
12.318	3127	3285.9	-158.898	3112.42		12.318	3609	3576.64	32.3633	3083.8
12.324	3093	3284.65	-191.646	3112.87		12.324	3609	3571.25	37.7544	3082.98
12.33	3150	3283.44	-133.438	3113.32		12.33	3624	3565.98	58.0178	3082.16
12.336	3171	3282.26	-111.262	3113.76		12.336	3660	3560.84	99.1572	3081.34
12.342	3106	3281.13	-175.127	3114.2		12.342	3727	3555.82	171.175	3080.52
12.348	3159	3280.03	-121.033	3114.64		12.348	3684	3550.94	133.064	3079.71
12.354	3168	3278.97	-110.968	3115.07		12.354	3722	3546.15	175.846	3078.89
12.36	3179	3277.94	-98.9426	3115.5		12.36	3616	3541.5	74.5032	3078.08
12.366	3209	3276.96	-67.9551	3115.93		12.366	3513	3536.94	-23.9409	3077.26
12.372	3186	3276	-89.9954	3116.35		12.372	3664	3532.51	131.494	3076.45
12.378	3220	3275.07	-55.0715	3116.77		12.378	3642	3528.18	113.823	3075.64
12.384	3242	3274.18	-32.1846	3117.19		12.384	3613	3523.96	89.0442	3074.83
12.39	3135	3273.33	-138.333	3117.61		12.39	3625	3519.85	105.152	3074.03
12.396	3107	3272.51	-165.506	3118.02		12.396	3562	3515.83	46.1675	3073.22
12.402	3031	3271.71	-240.713	3118.43		12.402	3585	3511.93	73.0725	3072.42
12.408	3166	3270.94	-104.945	3118.83		12.408	3613	3508.11	104.888	3071.61
12.414	3134	3270.21	-136.209	3119.23		12.414	3603	3504.4	98.5959	3070.81
12.42	3114	3284.85	-170.853	3119.63		12.42	3482	3500.79	-18.7913	3070.01
12.426	3040	3284.3	-244.296	3120.03		12.426	3576	3497.27	78.7261	3069.21
12.432	3074	3283.76	-209.763	3120.42		12.432	3544	3493.85	50.1504	3068.41
12.438	3159	3283.25	-124.252	3120.8		12.438	3543	3490.52	52.4822	3067.61
12.444	3106	3282.78	-176.783	3121.19		12.444	3624	3487.29	136.713	3066.82
12.45	3092	3282.34	-190.337	3121.57		12.45	3611	3484.14	126.864	3066.02
12.456	3139	3281.92	-142.921	3121.95		12.456	3582	3481.08	100.917	3065.23
12.462	3172	3281.53	-109.527	3122.32		12.462	3550	3478.11	71.8904	3064.43
12.468	3127	3281.16	-154.164	3122.69		12.468	3614	3475.23	138.767	3063.64
12.474	3087	3280.82	-193.821	3123.05		12.474	3608	3472.44	135.557	3062.85
12.48	3108	3280.52	-172.519	3123.42		12.48	3571	3469.75	101.252	3062.07
12.486	3105	3280.24	-175.236	3123.78		12.486	3549	3467.13	81.8721	3061.28
12.492	3073	3279.97	-206.974	3124.13		12.492	3512	3464.59	47.4072	3060.49
12.498	3113	3279.74	-166.741	3124.48		12.498	3629	3462.15	166.849	3059.71
12.504	3160	3279.54	-119.538	3124.83		12.504	3563	3459.79	103.207	3058.93
12.51	3090	3279.35	-189.353	3125.17		12.51	3642	3457.51	184.492	3058.14
12.516	3144	3279.2	-135.198	3125.51		12.516	3644	3455.32	188.684	3057.36
12.522	3195	3279.07	-84.0728	3125.85		12.522	3663	3453.21	209.794	3056.58
12.528	3131	3278.97	-147.966	3126.18		12.528	3588	3451.19	136.811	3055.81
12.534	3167	3278.89	-111.888	3126.51		12.534	3681	3449.24	231.757	3055.03
12.54	3119	3278.83	-159.829	3126.83		12.54	3672	3447.39	224.61	3054.26
12.546	3089	3278.8	-189.799	3127.15		12.546	3586	3445.61	140.391	3053.48
12.552	3093	3278.8	-185.797	3127.47		12.552	3582	3443.92	138.081	3052.71
12.558	3144	3278.81	-134.815	3127.78		12.558	3655	3442.31	212.687	3051.94
12.564	3129	3278.85	-149.851	3128.08		12.564	3592	3440.79	151.211	3051.17
12.57	3041	3278.93	-237.926	3128.39		12.57	3550	3439.35	110.653	3050.4
12.576	3117	3279.02	-162.021	3128.69		12.576	3585	3437.99	147.011	3049.63
12.582	3179	3279.13	-100.134	3128.98		12.582	3647	3436.72	210.275	3048.87
12.588	3154	3279.28	-125.277	3129.27		12.588	3669	3435.54	233.455	3048.11
12.594	3165	3279.45	-114.449	3129.56		12.594	3580	3434.44	145.561	3047.34
12.6	3194	3279.64	-85.6404	3129.84		12.6	3553	3433.43	119.571	3046.58
12.606	3205	3279.86	-74.8618	3130.12		12.606	3596	3432.51	163.494	3045.82
12.612	3166	3280.1	-114.103	3130.39		12.612	3653	3431.67	221.331	3045.06
12.618	3111	3280.37	-169.375	3130.66		12.618	3616	3430.93	185.069	3044.31
12.624	3117	3280.68	-163.677	3130.93		12.624	3662	3430.27	231.728	3043.55
12.63	3171	3281	-110	3131.19		12.63	3699	3429.71	269.286	3042.8
12.636	3278	3281.34	-3.34351	3131.44		12.636	3728	3429.25	298.753	3042.05
12.642	3229	3281.73	-52.7292	3131.7		12.642	3674	3428.86	245.137	3041.29
12.648	3192	3282.13	-90.1267	3131.94		12.648	3656	3428.58	227.417	3040.54
12.654	3134	3282.57	-148.566	3132.19		12.654	3689	3428.41	260.59	3039.8
12.66	3161	3283.02	-122.019	3132.42		12.66	3572	3428.32	143.675	3039.05
12.666	3179	3283.52	-104.515	3132.66		12.666	3673	3428.34	244.661	3038.3
12.672	3163	3284.03	-121.035	3132.89		12.672	3637	3428.47	208.535	3037.56
12.678	3174	3284.58	-110.579	3133.11		12.678	3560	3428.69	131.305	3036.82
12.684	3081	3285.16	-204.158	3133.33		12.684	3517	3429.03	87.9695	3036.08
12.69	3141	3285.76	-144.763	3133.54		12.69	3574	3429.47	144.525	3035.34
12.696	3171	3286.4	-115.404	3133.75		12.696	3663	3430.03	232.969	3034.6
12.702	3115	3287.08	-172.082	3133.96		12.702	3676	3430.7	245.3	3033.86
12.708	3162	3287.79	-125.788	3134.16		12.708	3627	3431.5	195.504	3033.13
12.714	3150	3288.53	-138.533	3134.36		12.714	3727	3432.41	294.587	3032.4
12.72	3073	3289.31	-216.308	3134.55		12.72	3615	3433.44	181.557	3031.66
12.726	3077	3290.11	-213.112	3134.73		12.726	3605	3434.61	170.391	3030.93
12.732	3244	3290.96	-46.9585	3134.91		12.732	3695	3435.91	259.093	3030.2
12.738	3262	3291.85	-29.8477	3135.09		12.738	3652	3437.35	214.65	3029.48
12.744	3303	3292.77	10.23	3135.26		12.744	3737	3438.92	298.078	3028.75
12.75	3272	3293.74	-21.7373	3135.43		12.75	3692	3440.65	251.352	3028.03
12.756	3252	3294.74	-42.7407	3135.59		12.756	3720	3442.51	277.487	3027.3
12.762	3183	3295.78	-112.782	3135.74		12.762	3807	3444.54	362.458	3026.58
12.768	3158	3274.92	-116.922	3135.89		12.768	3719	3446.73	272.27	3025.86
12.774	3105	3243.27	-138.271	3135.86		12.774	3766	3449.1	316.905	3025.15
12.78	3124	3244.1	-120.103	3135.18		12.78	3739	3451.62	287.378	3024.43
12.786	3223	3244.96	-21.9634	3134.48		12.786	3734	3454.33	279.673	3023.71
12.792	3209	3245.83	-36.8328	3133.74		12.792	3731	3457.23	273.771	3023
12.798	3238	3246.73	-8.73389	3132.98		12.798	3789	3460.33	328.675	3022.29
12.804	3169	3247.66	-78.658	3132.19		12.804	3901	3463.62	437.377	3021.58
12.81	3173	3248.62	-75.6184	3131.38		12.81	3903	3467.13	435.867	3020.87
12.816	3182	3249.61	-67.6069	3130.54		12.816	3803	3470.86	332.137	3020.16
12.822	3104	3250.63	-146.625	3129.67		12.822	3877	3474.83	402.166	3019.46
12.828	3168	3251.69	-83.688	3128.78		12.828	3829	3479.04	349.963	3018.75
12.834	3236	3252.79	-16.7861	3127.86		12.834	3894	3483.5	410.497	3018.05
12.84	3150	3253.93	-103.933	3126.92		12.84	3922	3488.24	433.763	3017.35
12.846	3150	3255.12	-105.123	3125.95		12.846	3875	3493.25	381.75	3016.65
12.852	3261	3256.37	4.63159	3124.96		12.852	3892	3498.56	393.443	3015.95
12.858	3239	3257.66	-18.6626	3123.94		12.858	3852	3504.18	347.816	3015.26
12.864	3259	3259.02	-0.0200195	3122.9		12.864	3912	3510.13	401.871	3014.56
12.87	3135	3260.43	-125.435	3121.83		12.87	3896	3516.43	379.571	3013.87
12.876	3151	3261.92	-110.92	3120.74		12.876	3824	3523.09	300.906	3013.18
12.882	3185	3263.47	-78.4727	3119.62		12.882	3957	3530.15	426.854	3012.49
12.888	3228	3265.11	-37.1052	3118.48		12.888	3897	3537.61	359.394	3011.8
12.894	3209	3266.82	-57.8247	3117.32		12.894	3885	3545.51	339.487	3011.12
12.9	3229	3268.63	-39.6255	3116.13		12.9	3998	3553.87	444.13	3010.43
12.906	3244	3270.52	-26.5249	3114.92		12.906	4029	3562.73	466.27	3009.75
12.912	3279	3272.53	6.47168	3113.69		12.912	4246	3572.11	673.887	3009.07
12.918	3225	3274.63	-49.6345	3112.43		12.918	4067	3582.06	484.941	3008.39
12.924	3309	3276.86	32.1414	3111.15		12.924	4055	3592.6	462.401	3007.71
12.93	3284	3279.21	4.78906	3109.85		12.93	3998	3603.79	394.209	3007.04
12.936	3319	3281.69	37.3115	3108.52		12.936	4192	3615.66	576.343	3006.36
12.942	3297	3284.32	12.6777	3107.18		12.942	4079	3628.27	450.728	3005.69
12.948	3278	3287.1	-9.10132	3105.81		12.948	4099	3641.68	457.322	3005.02
12.954	3308	3290.05	17.9517	3104.42		12.954	4151	3655.94	495.057	3004.35
12.96	3351	3293.17	57.8267	3103.01		12.96	4075	3671.13	403.874	3003.68
12.966	3245	3296.48	-51.4802	3101.57		12.966	4173	3687.32	485.683	3003.02
12.972	3322	3300	21.9961	3100.12		12.972	4083	3704.58	378.418	3002.35
12.978	3303	3303.74	-0.73877	3098.64		12.978	4115	3723.03	391.972	3001.69
12.984	3295	3307.71	-12.7129	3097.14		12.984	3934	3742.75	191.245	3001.03
12.99	3354	3311.94	42.0552	3095.62		12.99	4051	3763.88	287.124	3000.37
12.996	3447	3316.46	130.536	3094.09		12.996	4072	3786.52	285.48	2999.71
13.002	3480	3321.27	158.728	3092.53		13.002	4147	3810.84	336.16	2999.06
						13.008	4054	3836.99	217.014	2998.4

## Sheet: Figure 2
T/K	DTA/mV	TG/%
300.103	-0.46492	-0.00244
300.504	-0.61277	-0.00235
300.917	-0.76534	-0.00223
301.341	-0.92089	-0.00224
301.771	-1.07826	-0.00221
302.209	-1.23826	-0.00219
302.657	-1.4	-0.00225
303.111	-1.56153	-0.00224
303.567	-1.72397	-0.0023
304.047	-1.88663	-0.00229
304.531	-2.04946	-0.00237
305	-2.21156	-0.0025
305.482	-2.37249	-0.00263
305.976	-2.53122	-0.00289
306.463	-2.68775	-0.00306
306.951	-2.84047	-0.00319
307.466	-2.9906	-0.00323
307.974	-3.13746	-0.00319
308.481	-3.2804	-0.00311
308.986	-3.41778	-0.00307
309.496	-3.55314	-0.00313
310.009	-3.6859	-0.00314
310.518	-3.81679	-0.00305
311.046	-3.94486	-0.00289
311.578	-4.0711	-0.00295
312.106	-4.19508	-0.00278
312.63	-4.316	-0.00261
313.159	-4.43448	-0.00246
313.67	-4.5507	-0.00215
314.179	-4.66626	-0.00176
314.707	-4.781	-0.00142
315.232	-4.89284	-0.00122
315.766	-5.00228	-0.00106
316.3	-5.10953	-0.000950496
316.844	-5.21592	-0.000842485
317.382	-5.32003	-0.00059766
317.923	-5.42222	-0.000302431
318.459	-5.52329	-0.000144015
318.995	-5.62254	-3.60036e-05
319.531	-5.72011	0.000122412
320.067	-5.81461	0.000324033
320.61	-5.90903	0.000475248
321.148	-6.0017	0.000540054
321.695	-6.09297	0.000604861
322.249	-6.18114	0.000669668
322.802	-6.26722	0.000784879
323.35	-6.35173	0.000856886
323.911	-6.43485	0.00106
324.466	-6.51659	0.00112
325.018	-6.59711	0.00132
325.569	-6.67743	0.00151
326.124	-6.75605	0.00166
326.68	-6.83108	0.0019
327.245	-6.90422	0.0021
327.798	-6.97591	0.00234
328.355	-7.04662	0.00249
328.909	-7.11479	0.00273
329.447	-7.18207	0.00288
329.982	-7.25013	0.00294
330.526	-7.31568	0.0031
331.072	-7.37838	0.00329
331.625	-7.43966	0.0034
332.188	-7.49941	0.00346
332.75	-7.55627	0.00349
333.308	-7.61354	0.00355
333.863	-7.66873	0.00361
334.41	-7.72215	0.00368
334.958	-7.77313	0.00379
335.506	-7.82246	0.0039
336.048	-7.87016	0.00392
336.584	-7.9161	0.00395
337.129	-7.96166	0.00405
337.676	-8.007	0.0042
338.222	-8.05114	0.00438
338.773	-8.09477	0.00457
339.328	-8.13896	0.00467
339.872	-8.18131	0.00487
340.412	-8.22389	0.00503
340.951	-8.26527	0.00519
341.487	-8.30387	0.0053
342.027	-8.34005	0.00547
342.586	-8.37626	0.00549
343.137	-8.40976	0.00547
343.682	-8.44175	0.00546
344.235	-8.47398	0.0054
344.778	-8.50345	0.00547
345.3	-8.53241	0.00549
345.839	-8.56028	0.00547
346.386	-8.58608	0.00541
346.923	-8.60997	0.00534
347.462	-8.63647	0.00523
348.007	-8.66105	0.00513
348.541	-8.68165	0.00512
349.072	-8.70091	0.00516
349.612	-8.72098	0.00518
350.151	-8.74107	0.00521
350.684	-8.76023	0.00529
351.214	-8.77979	0.00539
351.737	-8.79984	0.00546
352.256	-8.81876	0.00566
352.777	-8.83558	0.00577
353.299	-8.85057	0.00588
353.822	-8.86579	0.006
354.352	-8.87907	0.00615
354.876	-8.89247	0.00626
355.39	-8.90239	0.00644
355.904	-8.91315	0.00651
356.417	-8.92466	0.00663
356.937	-8.93674	0.00671
357.464	-8.94664	0.00669
357.993	-8.95926	0.00681
358.52	-8.96934	0.0068
359.044	-8.97827	0.00675
359.548	-8.98571	0.0067
360.048	-8.99288	0.00661
360.554	-9.00365	0.00665
361.065	-9.00696	0.00651
361.579	-9.01512	0.00648
362.094	-9.02177	0.00642
362.607	-9.02505	0.00634
363.115	-9.02424	0.00632
363.617	-9.02846	0.0063
364.116	-9.02607	0.00626
364.61	-9.02617	0.00621
365.111	-9.02677	0.00613
365.619	-9.02765	0.00601
366.135	-9.0287	0.00589
366.645	-9.02888	0.0058
367.152	-9.02876	0.00567
367.648	-9.02664	0.00562
368.145	-9.02387	0.00549
368.635	-9.01856	0.00547
369.124	-9.01348	0.00534
369.618	-9.01001	0.0052
370.122	-9.00853	0.00511
370.618	-9.00534	0.00501
371.117	-9.0035	0.00492
371.615	-9.00029	0.00475
372.11	-8.9975	0.0047
372.598	-8.99212	0.00469
373.09	-8.98745	0.00464
373.577	-8.98308	0.00464
374.066	-8.97855	0.00459
374.558	-8.97224	0.00467
375.05	-8.96571	0.00475
375.54	-8.96092	0.0048
376.02	-8.95626	0.00484
376.502	-8.95083	0.00493
376.983	-8.94515	0.00502
377.461	-8.93897	0.00516
377.936	-8.9306	0.00524
378.422	-8.92135	0.00542
378.902	-8.9127	0.00552
379.375	-8.90283	0.00556
379.852	-8.89414	0.00565
380.334	-8.88492	0.00574
380.812	-8.87503	0.00574
381.289	-8.86365	0.00587
381.767	-8.85246	0.00591
382.234	-8.84099	0.00587
382.691	-8.8301	0.00583
383.141	-8.82063	0.00592
383.601	-8.81247	0.00597
384.076	-8.80682	0.00603
384.557	-8.80256	0.00603
385.03	-8.79711	0.00607
385.5	-8.78905	0.00611
385.963	-8.78134	0.00616
386.411	-8.7719	0.00621
386.86	-8.76362	0.00621
387.327	-8.75692	0.00622
387.795	-8.74877	0.00627
388.262	-8.7406	0.00623
388.733	-8.73398	0.00624
389.2	-8.72345	0.00624
389.655	-8.71106	0.00616
390.109	-8.70089	0.00621
390.557	-8.68934	0.00626
391.002	-8.6745	0.00627
391.448	-8.66134	0.00624
391.9	-8.64848	0.0062
392.352	-8.63508	0.00616
392.803	-8.6209	0.00613
393.25	-8.60737	0.00614
393.694	-8.59192	0.00632
394.14	-8.57825	0.00638
394.591	-8.56474	0.00657
395.045	-8.55238	0.00672
395.504	-8.53825	0.00686
395.965	-8.52537	0.00696
396.42	-8.51058	0.00714
396.868	-8.49638	0.00732
397.315	-8.48182	0.00747
397.761	-8.46976	0.00752
398.211	-8.45788	0.0077
398.658	-8.44543	0.00776
399.095	-8.43036	0.0079
399.534	-8.41548	0.00795
399.972	-8.40166	0.00796
400.404	-8.38719	0.00788
400.845	-8.37373	0.00786
401.291	-8.35992	0.00783
401.741	-8.34529	0.00772
402.188	-8.33032	0.00769
402.632	-8.31529	0.0077
403.068	-8.29941	0.00771
403.505	-8.28657	0.00772
403.936	-8.27425	0.00772
404.363	-8.26014	0.0076
404.799	-8.24544	0.00769
405.235	-8.23113	0.00762
405.668	-8.2168	0.00763
406.108	-8.20204	0.00761
406.547	-8.18769	0.00763
406.979	-8.17359	0.0077
407.413	-8.15846	0.00781
407.844	-8.1418	0.00783
408.266	-8.1252	0.00794
408.698	-8.11025	0.00791
409.13	-8.09691	0.00788
409.563	-8.08423	0.00776
409.998	-8.07123	0.00773
410.435	-8.05839	0.00766
410.871	-8.04111	0.00763
411.301	-8.02457	0.00756
411.727	-8.00835	0.00758
412.153	-7.99095	0.0076
412.584	-7.97578	0.00757
413.011	-7.96222	0.00758
413.433	-7.94884	0.00769
413.858	-7.93598	0.00767
414.286	-7.92512	0.00769
414.707	-7.91241	0.00771
415.116	-7.89904	0.00773
415.53	-7.88363	0.00765
415.944	-7.8672	0.0077
416.36	-7.85038	0.00768
416.78	-7.83347	0.00773
417.202	-7.81716	0.00776
417.626	-7.80138	0.00773
418.047	-7.78649	0.0078
418.464	-7.77185	0.00778
418.878	-7.75787	0.00775
419.299	-7.7439	0.00777
419.72	-7.73213	0.00778
420.14	-7.71836	0.00781
420.555	-7.70432	0.00783
420.965	-7.68881	0.00789
421.375	-7.67443	0.00795
421.784	-7.65827	0.00806
422.19	-7.64213	0.0083
422.601	-7.62536	0.00837
423.019	-7.61005	0.00843
423.442	-7.59467	0.00842
423.863	-7.5788	0.00843
424.279	-7.56449	0.00854
424.694	-7.55044	0.0086
425.107	-7.53592	0.00866
425.507	-7.52079	0.00873
425.906	-7.50661	0.00879
426.316	-7.49312	0.00886
426.723	-7.47988	0.00894
427.126	-7.46487	0.00901
427.539	-7.4509	0.00902
427.954	-7.43905	0.00913
428.368	-7.42658	0.00914
428.782	-7.41501	0.00916
429.194	-7.40739	0.00927
429.6	-7.4	0.00933
430	-7.39034	0.00944
430.391	-7.37909	0.0096
430.787	-7.36724	0.00966
431.185	-7.35509	0.00977
431.587	-7.34061	0.00989
431.996	-7.32723	0.01004
432.415	-7.31458	0.01011
432.829	-7.30294	0.0101
433.238	-7.29023	0.01007
433.651	-7.27957	0.01015
434.057	-7.2665	0.01012
434.452	-7.25525	0.0101
434.85	-7.24399	0.01007
435.257	-7.23177	0.01017
435.658	-7.21898	0.0102
436.059	-7.20877	0.01026
436.464	-7.19925	0.01028
436.865	-7.18838	0.01027
437.262	-7.17787	0.01028
437.662	-7.16792	0.01031
438.06	-7.15498	0.01038
438.461	-7.14267	0.01036
438.859	-7.12888	0.01061
439.247	-7.1156	0.01082
439.629	-7.10152	0.01092
440.015	-7.08928	0.01098
440.409	-7.07519	0.01113
440.809	-7.06209	0.01125
441.209	-7.04908	0.01136
441.613	-7.03381	0.01138
442.017	-7.01633	0.01146
442.416	-6.99913	0.01157
442.814	-6.9821	0.0116
443.218	-6.96504	0.01158
443.618	-6.95062	0.01165
444.016	-6.93822	0.01164
444.418	-6.92554	0.0117
444.81	-6.91108	0.01168
445.203	-6.89491	0.01167
445.598	-6.87882	0.01169
445.99	-6.86518	0.01175
446.378	-6.8518	0.01182
446.774	-6.83789	0.01193
447.172	-6.82437	0.012
447.57	-6.8113	0.01207
447.971	-6.79554	0.01213
448.368	-6.77784	0.01224
448.762	-6.76234	0.01236
449.154	-6.74728	0.01251
449.541	-6.73216	0.01267
449.928	-6.71755	0.01269
450.311	-6.70451	0.01275
450.69	-6.6914	0.01291
451.077	-6.67797	0.01302
451.475	-6.66448	0.01313
451.87	-6.64942	0.01325
452.267	-6.63504	0.01341
452.667	-6.62013	0.01356
453.058	-6.60626	0.01371
453.446	-6.59048	0.01387
453.841	-6.57613	0.01393
454.233	-6.56037	0.01401
454.624	-6.54376	0.01412
455.01	-6.52909	0.01419
455.393	-6.51707	0.01426
455.766	-6.50291	0.01433
456.14	-6.4896	0.01444
456.518	-6.47783	0.01455
456.912	-6.4679	0.01462
457.307	-6.45531	0.0147
457.703	-6.44349	0.01477
458.102	-6.43124	0.0148
458.497	-6.41752	0.01478
458.886	-6.40067	0.01477
459.271	-6.38557	0.01475
459.657	-6.37182	0.01483
460.041	-6.35878	0.01489
460.431	-6.3469	0.01491
460.819	-6.33493	0.01493
461.209	-6.32195	0.015
461.597	-6.30848	0.01506
461.99	-6.29383	0.01513
462.383	-6.27994	0.0152
462.773	-6.26492	0.01532
463.158	-6.25089	0.01539
463.541	-6.23677	0.01546
463.93	-6.22371	0.01561
464.316	-6.20976	0.01577
464.703	-6.19734	0.01593
465.087	-6.18317	0.01604
465.471	-6.16891	0.01625
465.853	-6.1545	0.01628
466.227	-6.13889	0.0164
466.597	-6.12214	0.01659
466.974	-6.1066	0.01674
467.361	-6.0918	0.01685
467.74	-6.07696	0.01699
468.124	-6.06404	0.01711
468.519	-6.05179	0.01719
468.911	-6.03811	0.01726
469.301	-6.02379	0.01733
469.693	-6.00982	0.01736
470.079	-5.99557	0.01738
470.455	-5.98036	0.01745
470.831	-5.96554	0.01743
471.206	-5.9512	0.01745
471.585	-5.93729	0.01744
471.964	-5.92315	0.01751
472.348	-5.91031	0.0175
472.726	-5.89876	0.01748
473.107	-5.88648	0.01745
473.48	-5.8744	0.01743
473.856	-5.86388	0.01741
474.232	-5.85344	0.01751
474.614	-5.84244	0.01762
474.999	-5.83231	0.01774
475.385	-5.82125	0.01785
475.767	-5.80865	0.01792
476.144	-5.79497	0.01799
476.527	-5.78096	0.01802
476.906	-5.76738	0.01809
477.284	-5.75427	0.0182
477.661	-5.74228	0.01826
478.041	-5.73114	0.01842
478.416	-5.71983	0.01857
478.798	-5.70795	0.01877
479.179	-5.69667	0.01889
479.565	-5.68397	0.01905
479.946	-5.67103	0.01902
480.331	-5.65933	0.01908
480.709	-5.64845	0.01911
481.084	-5.63771	0.01913
481.459	-5.62867	0.01915
481.842	-5.62013	0.01913
482.216	-5.60981	0.01919
482.585	-5.59909	0.01918
482.961	-5.58829	0.01916
483.343	-5.57498	0.01915
483.725	-5.56345	0.01909
484.108	-5.55486	0.01902
484.492	-5.54571	0.01892
484.875	-5.5357	0.01894
485.25	-5.52667	0.01901
485.62	-5.5161	0.01908
486.001	-5.5029	0.0192
486.389	-5.49074	0.01935
486.775	-5.48055	0.01946
487.162	-5.47082	0.01954
487.549	-5.46149	0.01974
487.925	-5.4523	0.0198
488.299	-5.44368	0.01996
488.673	-5.43381	0.0202
489.042	-5.42403	0.02039
489.413	-5.41379	0.02054
489.786	-5.40292	0.02074
490.161	-5.39272	0.0209
490.539	-5.38274	0.021
490.923	-5.37256	0.02112
491.306	-5.36187	0.0211
491.686	-5.35297	0.02126
492.06	-5.34347	0.02129
492.431	-5.33518	0.02141
492.796	-5.32742	0.02148
493.169	-5.31907	0.02154
493.549	-5.31053	0.02157
493.929	-5.30181	0.02159
494.304	-5.29131	0.02156
494.68	-5.28099	0.02158
495.055	-5.27068	0.0217
495.428	-5.2588	0.02172
495.796	-5.24792	0.02183
496.179	-5.2399	0.02194
496.573	-5.23191	0.02209
496.958	-5.22427	0.02224
497.335	-5.21819	0.02235
497.716	-5.21089	0.02247
498.093	-5.20216	0.02262
498.466	-5.19363	0.02278
498.838	-5.18574	0.02286
499.217	-5.1801	0.02293
499.597	-5.17481	0.02304
499.978	-5.16895	0.02327
500.355	-5.16295	0.02342
500.731	-5.15664	0.02349
501.105	-5.14846	0.02355
501.482	-5.14081	0.0236
501.85	-5.13246	0.0237
502.218	-5.12328	0.02368
502.588	-5.11439	0.0237
502.962	-5.10592	0.02372
503.328	-5.098	0.02375
503.698	-5.09172	0.02381
504.068	-5.08558	0.02387
504.442	-5.07934	0.02397
504.816	-5.07224	0.02408
505.198	-5.06554	0.02422
505.583	-5.05809	0.02438
505.966	-5.04932	0.0245
506.351	-5.04126	0.02466
506.734	-5.03251	0.02486
507.111	-5.02257	0.0251
507.481	-5.01197	0.02535
507.848	-5.00235	0.0255
508.207	-4.99147	0.02574
508.566	-4.98148	0.02589
508.939	-4.97264	0.02605
509.32	-4.96455	0.02625
509.696	-4.9563	0.02644
510.071	-4.94659	0.02656
510.44	-4.93505	0.02666
510.802	-4.92278	0.02686
511.164	-4.90949	0.02701
511.541	-4.89629	0.0272
511.921	-4.8848	0.02731
512.307	-4.8744	0.0273
512.691	-4.86301	0.02736
513.072	-4.85081	0.02738
513.446	-4.83963	0.0274
513.823	-4.82873	0.0275
514.195	-4.81886	0.02756
514.565	-4.80883	0.02762
514.932	-4.79851	0.02769
515.295	-4.78619	0.02776
515.657	-4.77359	0.02787
516.024	-4.76081	0.02807
516.399	-4.74826	0.02808
516.771	-4.73667	0.02815
517.141	-4.7258	0.02813
517.511	-4.71336	0.02814
517.878	-4.70132	0.0282
518.241	-4.69057	0.02826
518.61	-4.67994	0.02831
518.985	-4.66925	0.02842
519.352	-4.66055	0.02849
519.721	-4.65159	0.02864
520.093	-4.64197	0.02879
520.458	-4.63064	0.0289
520.822	-4.61963	0.02901
521.196	-4.60809	0.02911
521.568	-4.59644	0.02909
521.943	-4.58487	0.02908
522.313	-4.57398	0.02914
522.683	-4.56296	0.02921
523.056	-4.55042	0.02923
523.434	-4.53723	0.02934
523.811	-4.52411	0.02944
524.189	-4.51159	0.02946
524.565	-4.49945	0.02947
524.934	-4.48846	0.02957
525.299	-4.47761	0.02964
525.664	-4.46787	0.02965
526.037	-4.45939	0.02976
526.412	-4.4514	0.02983
526.789	-4.44157	0.02984
527.169	-4.43129	0.02985
527.548	-4.42083	0.02996
527.92	-4.41078	0.03011
528.295	-4.40034	0.03018
528.67	-4.39208	0.03033
529.037	-4.38468	0.03034
529.397	-4.3769	0.0304
529.759	-4.36797	0.03046
530.132	-4.35749	0.03065
530.508	-4.34576	0.0308
530.888	-4.33394	0.03087
531.269	-4.3207	0.03094
531.65	-4.30735	0.03087
532.024	-4.29508	0.03089
532.394	-4.28373	0.03095
532.765	-4.27327	0.03105
533.138	-4.2635	0.03111
533.508	-4.25377	0.03104
533.871	-4.24295	0.03119
534.23	-4.232	0.03121
534.595	-4.22185	0.03127
534.969	-4.21212	0.03146
535.347	-4.20206	0.03156
535.721	-4.19247	0.03163
536.102	-4.18325	0.03178
536.476	-4.1712	0.03183
536.842	-4.15746	0.03203
537.212	-4.14399	0.03217
537.591	-4.13075	0.03241
537.963	-4.11693	0.03247
538.332	-4.10519	0.03253
538.708	-4.0969	0.03263
539.081	-4.08723	0.03278
539.447	-4.07775	0.03292
539.814	-4.06734	0.03307
540.186	-4.05496	0.03317
540.549	-4.041	0.0332
540.909	-4.02819	0.0332
541.27	-4.01413	0.03326
541.639	-4.00147	0.03327
542.01	-3.99114	0.03328
542.387	-3.98015	0.03338
542.768	-3.96875	0.03348
543.156	-3.95915	0.03355
543.536	-3.94643	0.03374
543.912	-3.93373	0.03397
544.284	-3.9212	0.03416
544.651	-3.90773	0.03435
545.015	-3.89375	0.03445
545.378	-3.88206	0.03451
545.746	-3.87048	0.03466
546.114	-3.85655	0.03489
546.479	-3.84177	0.03513
546.849	-3.82571	0.03528
547.222	-3.80943	0.03541
547.59	-3.79377	0.03561
547.96	-3.78029	0.03575
548.337	-3.7689	0.0359
548.71	-3.75793	0.036
549.082	-3.74736	0.03615
549.451	-3.73534	0.03615
549.822	-3.7228	0.03621
550.195	-3.7095	0.03627
550.569	-3.69686	0.03637
550.94	-3.68377	0.0364
551.315	-3.6727	0.03641
551.688	-3.65899	0.03647
552.054	-3.64532	0.03644
552.416	-3.63127	0.0365
552.782	-3.61893	0.03651
553.147	-3.6062	0.03657
553.514	-3.59598	0.03662
553.885	-3.58837	0.03663
554.259	-3.58114	0.03673
554.632	-3.57249	0.03683
555.008	-3.56327	0.03693
555.389	-3.55314	0.03703
555.762	-3.54228	0.03718
556.127	-3.53157	0.03741
556.488	-3.52236	0.0376
556.852	-3.51274	0.03775
557.217	-3.50464	0.03789
557.589	-3.49659	0.03803
557.963	-3.48797	0.03818
558.345	-3.47783	0.03828
558.726	-3.46776	0.03847
559.1	-3.45733	0.0386
559.461	-3.44622	0.03879
559.824	-3.43562	0.03884
560.189	-3.42616	0.03894
560.549	-3.41767	0.03909
560.908	-3.40875	0.03919
561.282	-3.40045	0.03937
561.654	-3.39105	0.03947
562.025	-3.38213	0.03956
562.398	-3.37254	0.03965
562.773	-3.36292	0.0398
563.152	-3.35321	0.03998
563.528	-3.34403	0.04013
563.904	-3.33524	0.04023
564.279	-3.32714	0.04037
564.652	-3.31928	0.04051
565.018	-3.31333	0.04061
565.385	-3.30715	0.04084
565.752	-3.30174	0.04103
566.124	-3.29578	0.04114
566.501	-3.29157	0.04132
566.874	-3.28567	0.04142
567.25	-3.27945	0.0416
567.62	-3.27247	0.04174
567.984	-3.26445	0.04184
568.34	-3.25712	0.04198
568.701	-3.2503	0.04203
569.058	-3.24313	0.04213
569.423	-3.23515	0.04227
569.788	-3.22909	0.04236
570.156	-3.2221	0.04249
570.522	-3.21501	0.04259
570.891	-3.20963	0.04264
571.256	-3.20484	0.04277
571.623	-3.19908	0.04287
571.987	-3.19323	0.04293
572.362	-3.18695	0.043
572.74	-3.1807	0.04305
573.117	-3.17527	0.04307
573.493	-3.17047	0.04316
573.866	-3.16586	0.04325
574.234	-3.16021	0.04339
574.601	-3.15447	0.04353
574.967	-3.14887	0.04353
575.337	-3.14352	0.04353
575.707	-3.13798	0.04354
576.077	-3.13286	0.04364
576.439	-3.12843	0.04369
576.801	-3.1253	0.04374
577.172	-3.12306	0.04384
577.543	-3.1212	0.04398
577.911	-3.11941	0.04408
578.283	-3.11668	0.04429
578.659	-3.11306	0.04447
579.021	-3.10798	0.04469
579.382	-3.10093	0.04487
579.748	-3.09301	0.04497
580.117	-3.08527	0.04515
580.479	-3.07694	0.04529
580.85	-3.06853	0.04552
581.224	-3.06103	0.0457
581.592	-3.05464	0.04585
581.958	-3.04915	0.04604
582.323	-3.04421	0.04619
582.681	-3.04004	0.04642
583.038	-3.03614	0.04656
583.397	-3.0344	0.04674
583.758	-3.03351	0.04683
584.122	-3.03231	0.04697
584.487	-3.03073	0.04702
584.856	-3.02943	0.04725
585.227	-3.02784	0.04739
585.596	-3.02774	0.04752
585.962	-3.02868	0.04766
586.328	-3.03094	0.0478
586.692	-3.03357	0.04798
587.054	-3.03531	0.04816
587.424	-3.03612	0.0483
587.796	-3.03845	0.04844
588.168	-3.04012	0.04862
588.537	-3.0416	0.04871
588.908	-3.04624	0.04894
589.276	-3.0529	0.04902
589.643	-3.06019	0.04916
590.012	-3.06883	0.0493
590.382	-3.07669	0.0493
590.747	-3.08535	0.04943
591.107	-3.09254	0.04952
591.471	-3.0998	0.04961
591.839	-3.10753	0.04979
592.2	-3.119	0.04989
592.562	-3.1303	0.04998
592.929	-3.14209	0.05016
593.298	-3.15408	0.05025
593.657	-3.16545	0.05034
594.02	-3.17647	0.05044
594.39	-3.18787	0.05059
594.759	-3.2	0.05069
595.124	-3.21287	0.05073
595.488	-3.22748	0.05087
595.857	-3.24192	0.05096
596.218	-3.25508	0.05105
596.578	-3.26704	0.05127
596.936	-3.27785	0.05141
597.301	-3.28715	0.05149
597.669	-3.29647	0.05172
598.037	-3.30565	0.05185
598.407	-3.31566	0.05191
598.779	-3.32436	0.05196
599.157	-3.332	0.05209
599.528	-3.33908	0.05218
599.902	-3.34321	0.05227
600.265	-3.34471	0.0524
600.625	-3.3449	0.05239
600.981	-3.34283	0.05257
601.338	-3.33845	0.05271
601.693	-3.33324	0.0529
602.057	-3.32724	0.05294
602.423	-3.31953	0.05303
602.79	-3.31069	0.05316
603.157	-3.29987	0.05325
603.524	-3.28849	0.05333
603.89	-3.27485	0.05347
604.261	-3.25943	0.0536
604.628	-3.24247	0.05378
604.999	-3.22515	0.05388
605.375	-3.2069	0.05414
605.75	-3.18912	0.05428
606.116	-3.17028	0.05459
606.485	-3.15176	0.05473
606.852	-3.13217	0.05504
607.218	-3.11205	0.05522
607.579	-3.09067	0.05549
607.949	-3.0699	0.05567
608.322	-3.04778	0.05589
608.692	-3.0281	0.05607
609.054	-3.00753	0.05625
609.424	-2.98595	0.05643
609.786	-2.96531	0.05665
610.147	-2.94547	0.05673
610.509	-2.92346	0.057
610.875	-2.90116	0.05708
611.241	-2.87972	0.0572
611.617	-2.85897	0.05733
611.991	-2.83654	0.05742
612.36	-2.81541	0.05751
612.73	-2.79414	0.05761
613.093	-2.77375	0.05783
613.451	-2.75242	0.05797
613.815	-2.73264	0.05815
614.181	-2.71238	0.05837
614.549	-2.69336	0.05863
614.924	-2.67423	0.05885
615.297	-2.65534	0.05907
615.663	-2.63449	0.05941
616.031	-2.61494	0.05968
616.406	-2.59519	0.0599
616.783	-2.57654	0.06007
617.153	-2.55826	0.06032
617.523	-2.54027	0.06045
617.893	-2.52012	0.06062
618.256	-2.50076	0.06071
618.616	-2.48098	0.06072
618.979	-2.46267	0.06085
619.346	-2.44607	0.06098
619.705	-2.43062	0.06116
620.069	-2.41545	0.0613
620.429	-2.40118	0.06138
620.795	-2.38532	0.06147
621.157	-2.36864	0.06141
621.53	-2.35288	0.06136
621.898	-2.33671	0.0614
622.266	-2.32045	0.06144
622.625	-2.30487	0.06153
622.981	-2.29206	0.06162
623.335	-2.28136	0.0618
623.691	-2.2707	0.06193
624.048	-2.26068	0.06219
624.412	-2.25297	0.06233
624.788	-2.24408	0.06237
625.166	-2.2337	0.0625
625.54	-2.22338	0.06258
625.913	-2.21325	0.06257
626.284	-2.20266	0.06262
626.646	-2.19208	0.06279
627.012	-2.18296	0.06292
627.378	-2.17538	0.06309
627.749	-2.16799	0.06322
628.117	-2.1611	0.06343
628.489	-2.15506	0.06356
628.853	-2.14889	0.06365
629.216	-2.14189	0.06373
629.577	-2.13534	0.06391
629.946	-2.1295	0.06404
630.311	-2.12342	0.06417
630.679	-2.11726	0.0643
631.047	-2.11172	0.06447
631.409	-2.10588	0.06465
631.767	-2.09971	0.06486
632.129	-2.09554	0.06509
632.491	-2.09209	0.06526
632.854	-2.08936	0.06543
633.223	-2.08657	0.0656
633.598	-2.08277	0.06577
633.968	-2.07864	0.06594
634.333	-2.07481	0.06615
634.695	-2.06971	0.06641
635.053	-2.06542	0.06666
635.407	-2.06254	0.06686
635.767	-2.0604	0.06712
636.129	-2.05727	0.06728
636.495	-2.0545	0.06749
636.869	-2.0521	0.06766
637.236	-2.04941	0.06782
637.593	-2.04603	0.068
637.958	-2.0427	0.06808
638.32	-2.04117	0.06826
638.674	-2.0407	0.06843
639.04	-2.04059	0.06861
639.417	-2.04054	0.06882
639.785	-2.04108	0.06894
640.155	-2.04076	0.06919
640.528	-2.04056	0.06936
640.888	-2.04026	0.06952
641.24	-2.04026	0.06965
641.605	-2.04059	0.06974
641.974	-2.03902	0.06991
642.343	-2.03712	0.07004
642.722	-2.03606	0.07016
643.097	-2.03549	0.07034
643.461	-2.03475	0.07042
643.815	-2.03621	0.07055
644.172	-2.03729	0.07071
644.525	-2.03856	0.07088
644.889	-2.03899	0.07109
645.252	-2.03827	0.07113
645.62	-2.03801	0.07116
645.984	-2.03946	0.07129
646.339	-2.04002	0.07133
646.683	-2.04035	0.07137
647.027	-2.04147	0.07152
647.373	-2.04126	0.07165
647.734	-2.04115	0.07186
648.108	-2.03938	0.07203
648.491	-2.03864	0.07224
648.875	-2.03866	0.07241
649.255	-2.04035	0.07253
649.623	-2.04109	0.07257
649.977	-2.04281	0.0726
650.331	-2.04468	0.07258
650.687	-2.04598	0.07262
651.041	-2.04742	0.07278
651.391	-2.04989	0.0729
651.756	-2.05413	0.07303
652.126	-2.05748	0.0732
652.494	-2.05987	0.07337
652.863	-2.06184	0.07351
653.241	-2.06338	0.07363
653.612	-2.06366	0.07376
653.976	-2.06351	0.07379
654.335	-2.06452	0.07392
654.693	-2.06602	0.07421
655.054	-2.0675	0.07437
655.412	-2.06863	0.07459
655.773	-2.07081	0.07484
656.142	-2.07313	0.07505
656.513	-2.07479	0.07522
656.871	-2.07496	0.07543
657.225	-2.07748	0.07546
657.574	-2.08135	0.07571
657.92	-2.08523	0.07578
658.269	-2.08984	0.07595
658.625	-2.09406	0.07607
658.994	-2.09788	0.07618
659.366	-2.10096	0.0763
659.734	-2.10485	0.07646
660.099	-2.11076	0.07655
660.466	-2.11772	0.07658
660.823	-2.12365	0.0767
661.179	-2.12944	0.07682
661.536	-2.13385	0.0769
661.896	-2.13641	0.07697
662.255	-2.13747	0.07718
662.621	-2.14011	0.07729
662.99	-2.14363	0.07742
663.356	-2.14835	0.07754
663.722	-2.15439	0.07763
664.081	-2.16256	0.07771
664.438	-2.1699	0.07775
664.789	-2.1763	0.07783
665.145	-2.18409	0.07778
665.503	-2.1907	0.07785
665.862	-2.198	0.07792
666.226	-2.20611	0.07808
666.596	-2.21496	0.07819
666.963	-2.22149	0.07836
667.325	-2.22977	0.07848
667.686	-2.23821	0.0786
668.041	-2.24453	0.07868
668.392	-2.25182	0.07893
668.746	-2.25958	0.0791
669.104	-2.26671	0.07922
669.457	-2.27257	0.07942
669.813	-2.27976	0.07963
670.174	-2.28736	0.0798
670.538	-2.29493	0.08006
670.904	-2.30341	0.08026
671.271	-2.3112	0.08042
671.634	-2.31866	0.08061
671.986	-2.3253	0.0806
672.339	-2.33321	0.08071
672.689	-2.34174	0.08083
673.048	-2.35087	0.081
673.408	-2.35873	0.08117
673.779	-2.36776	0.08129
674.143	-2.37637	0.08145
674.509	-2.38365	0.08161
674.865	-2.3914	0.08177
675.23	-2.40107	0.08189
675.595	-2.41111	0.08202
675.959	-2.42082	0.08227
676.312	-2.43085	0.08248
676.673	-2.43978	0.08264
677.03	-2.44906	0.08276
677.384	-2.45774	0.08301
677.74	-2.46719	0.08318
678.102	-2.47563	0.08338
678.465	-2.4843	0.08354
678.834	-2.49405	0.08365
679.201	-2.50463	0.08377
679.563	-2.51491	0.08392
679.927	-2.52555	0.08413
680.284	-2.53634	0.08438
680.636	-2.54506	0.08459
680.988	-2.55362	0.08479
681.345	-2.5618	0.08494
681.699	-2.57049	0.08523
682.053	-2.57854	0.08539
682.41	-2.58648	0.08555
682.769	-2.59374	0.0858
683.122	-2.5998	0.08601
683.482	-2.60533	0.08617
683.846	-2.61232	0.08633
684.205	-2.62027	0.0865
684.555	-2.62825	0.08675
684.914	-2.63829	0.08695
685.268	-2.64982	0.08716
685.622	-2.66151	0.08737
685.982	-2.67096	0.08752
686.345	-2.67938	0.08773
686.704	-2.68549	0.08792
687.062	-2.69281	0.08808
687.419	-2.69942	0.08837
687.783	-2.70941	0.0886
688.141	-2.72187	0.08881
688.504	-2.73373	0.08902
688.868	-2.74259	0.08925
689.232	-2.75187	0.08946
689.589	-2.75981	0.08966
689.959	-2.76591	0.08986
690.317	-2.77363	0.09007
690.671	-2.78286	0.09028
691.025	-2.7919	0.09043
691.381	-2.80101	0.0906
691.726	-2.81027	0.09076
692.071	-2.81731	0.09087
692.433	-2.8228	0.09098
692.803	-2.83019	0.09109
693.167	-2.83769	0.0912
693.531	-2.8449	0.09126
693.901	-2.85358	0.09142
694.255	-2.86492	0.09154
694.6	-2.87303	0.09179
694.947	-2.87837	0.09192
695.296	-2.885	0.09213
695.649	-2.89334	0.09228
696.01	-2.90092	0.09239
696.377	-2.90932	0.0925
696.739	-2.91969	0.09257
697.102	-2.93039	0.09276
697.465	-2.94068	0.09305
697.829	-2.95098	0.0933
698.187	-2.96096	0.09359
698.538	-2.97094	0.09388
698.892	-2.98102	0.09426
699.247	-2.99021	0.0946
699.597	-2.99952	0.09493
699.944	-3.00846	0.09509
700.304	-3.01659	0.09534
700.657	-3.02444	0.0955
701.006	-3.03332	0.09574
701.358	-3.04163	0.09594
701.715	-3.05092	0.09623
702.072	-3.06261	0.09652
702.431	-3.07381	0.09672
702.79	-3.08425	0.09692
703.152	-3.09477	0.09712
703.519	-3.10446	0.09724
703.877	-3.11258	0.09747
704.233	-3.12107	0.09752
704.588	-3.13017	0.09776
704.94	-3.13941	0.09792
705.286	-3.14823	0.09811
705.638	-3.15699	0.09837
705.997	-3.16596	0.09867
706.361	-3.17471	0.09896
706.719	-3.18182	0.0993
707.081	-3.18907	0.09954
707.442	-3.19771	0.09982
707.801	-3.20636	0.1001
708.158	-3.21345	0.10033
708.519	-3.22137	0.10062
708.876	-3.2284	0.10095
709.232	-3.23423	0.1012
709.591	-3.23942	0.10157
709.949	-3.24501	0.10178
710.306	-3.25027	0.10211
710.659	-3.2573	0.10235
711.015	-3.26329	0.10263
711.36	-3.26874	0.10278
711.709	-3.2748	0.10293
712.057	-3.2811	0.10312
712.411	-3.28634	0.10332
712.762	-3.29423	0.10347
713.117	-3.30166	0.10358
713.473	-3.30799	0.10374
713.831	-3.31363	0.1039
714.187	-3.32059	0.10401
714.542	-3.32575	0.10413
714.894	-3.33275	0.10419
715.24	-3.34109	0.10417
715.588	-3.34862	0.10419
715.937	-3.35462	0.1043
716.288	-3.36186	0.10437
716.642	-3.3667	0.10443
717	-3.37214	0.10454
717.354	-3.37862	0.10464
717.709	-3.38522	0.10471
718.066	-3.39003	0.10486
718.423	-3.39535	0.10502
718.78	-3.39975	0.10513
719.131	-3.4031	0.10529
719.482	-3.40609	0.10545
719.828	-3.41064	0.10565
720.171	-3.41428	0.10584
720.514	-3.41847	0.10613
720.866	-3.42263	0.10642
721.22	-3.42732	0.10648
721.572	-3.43068	0.10671
721.93	-3.43319	0.1069
722.289	-3.43467	0.10705
722.646	-3.43669	0.10733
723.003	-3.43884	0.10756
723.363	-3.44212	0.10777
723.722	-3.44605	0.10792
724.078	-3.44892	0.10807
724.429	-3.45292	0.10826
724.777	-3.45585	0.10841
725.125	-3.45895	0.10857
725.472	-3.46322	0.10872
725.829	-3.47028	0.10883
726.189	-3.47533	0.10895
726.549	-3.48201	0.1091
726.909	-3.48984	0.1093
727.268	-3.49805	0.1094
727.618	-3.5063	0.1096
727.963	-3.51546	0.1097
728.318	-3.52215	0.1098
728.67	-3.52748	0.10995
729.015	-3.53218	0.11009
729.362	-3.53431	0.11038
729.712	-3.5364	0.11057
730.064	-3.54229	0.11073
730.412	-3.54795	0.11083
730.772	-3.55391	0.11098
731.131	-3.56111	0.11118
731.491	-3.56794	0.1115
731.842	-3.57281	0.1117
732.195	-3.57815	0.11189
732.543	-3.58294	0.11217
732.895	-3.58718	0.11241
733.24	-3.59207	0.1126
733.593	-3.59553	0.1128
733.951	-3.59814	0.11296
734.309	-3.60168	0.11324
734.664	-3.60553	0.11346
735.027	-3.61033	0.11361
735.383	-3.61679	0.11393
735.735	-3.62331	0.11421
736.092	-3.62855	0.11441
736.451	-3.63316	0.11466
736.806	-3.63718	0.11485
737.157	-3.63983	0.11504
737.509	-3.64204	0.11523
737.858	-3.64541	0.11546
738.201	-3.6491	0.11556
738.546	-3.65556	0.11579
738.898	-3.66298	0.11613
739.248	-3.66914	0.1165
739.603	-3.67356	0.11674
739.96	-3.68081	0.11702
740.32	-3.68735	0.11726
740.671	-3.6901	0.11749
741.021	-3.69436	0.11765
741.363	-3.69981	0.1178
741.709	-3.70341	0.11807
742.057	-3.70429	0.11826
742.411	-3.7085	0.11858
742.766	-3.71291	0.11877
743.119	-3.71652	0.11904
743.466	-3.72031	0.11932
743.812	-3.72451	0.1195
744.153	-3.72726	0.11969
744.499	-3.73032	0.11988
744.848	-3.73464	0.12007
745.204	-3.73908	0.12017
745.56	-3.74273	0.12037
745.92	-3.74698	0.12051
746.27	-3.7516	0.1207
746.63	-3.75485	0.12084
746.992	-3.75736	0.12108
747.349	-3.76153	0.12122
747.706	-3.76506	0.12138
748.066	-3.76684	0.12156
748.422	-3.77014	0.12174
748.775	-3.7745	0.12189
749.126	-3.7777	0.12207
749.477	-3.78139	0.12222
749.832	-3.78722	0.12241
750.184	-3.79098	0.12264
750.525	-3.79268	0.12283
750.866	-3.79423	0.12307
751.209	-3.79423	0.12327
751.549	-3.79061	0.12347
751.897	-3.78435	0.12367
752.25	-3.77451	0.12377
752.608	-3.75911	0.12386
752.964	-3.73787	0.12395
753.323	-3.7099	0.12409
753.681	-3.67863	0.12423
754.04	-3.64744	0.12441
754.4	-3.61662	0.12459
754.761	-3.58629	0.12464
755.117	-3.55989	0.12475
755.47	-3.53635	0.12485
755.823	-3.51221	0.1249
756.177	-3.48667	0.12506
756.528	-3.46138	0.12516
756.881	-3.43665	0.12527
757.238	-3.41164	0.12545
757.589	-3.38513	0.12564
757.943	-3.35796	0.12586
758.298	-3.3287	0.12604
758.655	-3.30203	0.12622
759.01	-3.27572	0.12636
759.372	-3.25123	0.12644
759.728	-3.22922	0.12663
760.084	-3.21275	0.12686
760.438	-3.19558	0.12713
760.791	-3.17809	0.1274
761.144	-3.16121	0.12768
761.506	-3.14442	0.12795
761.862	-3.12893	0.12822
762.221	-3.11495	0.12853
762.574	-3.10204	0.12872
762.927	-3.08853	0.12902
763.269	-3.07503	0.1293
763.621	-3.06226	0.12961
763.971	-3.04981	0.12988
764.319	-3.03892	0.13024
764.668	-3.03049	0.13056
765.025	-3.02243	0.13087
765.386	-3.01631	0.13114
765.743	-3.00979	0.13146
766.102	-3.0031	0.13168
766.459	-2.99657	0.13195
766.814	-2.99177	0.13222
767.159	-2.98492	0.1324
767.508	-2.97882	0.13263
767.861	-2.97247	0.13286
768.211	-2.96636	0.13304
768.562	-2.96308	0.13317
768.916	-2.96229	0.13326
769.27	-2.96087	0.13344
769.625	-2.96226	0.13362
769.987	-2.96194	0.13385
770.343	-2.95876	0.13404
770.69	-2.955	0.13422
771.042	-2.9529	0.1345
771.394	-2.95104	0.13473
771.744	-2.95279	0.13496
772.102	-2.95614	0.13531
772.466	-2.95964	0.13571
772.825	-2.96104	0.13597
773.176	-2.96111	0.13628
773.531	-2.96037	0.13659
773.879	-2.96314	0.13695
774.226	-2.96432	0.13735
774.577	-2.96659	0.13766
774.925	-2.96953	0.13793
775.268	-2.97276	0.13828
775.613	-2.9753	0.1386
775.963	-2.97897	0.13887
776.306	-2.98471	0.13918
776.65	-2.9903	0.13945
776.994	-2.99708	0.13967
777.343	-3.00479	0.13972
777.693	-3.01286	0.1398
778.039	-3.01909	0.13994
778.391	-3.02635	0.14011
778.751	-3.03221	0.14029
779.109	-3.03586	0.14061
779.464	-3.03994	0.14088
779.819	-3.04389	0.14111
780.173	-3.04785	0.14151
780.52	-3.05241	0.14165
780.866	-3.05685	0.14183
781.208	-3.0625	0.14205
781.555	-3.06809	0.14232
781.903	-3.07542	0.14254
782.253	-3.08298	0.14272
782.604	-3.09111	0.14295
782.957	-3.09853	0.14322
783.311	-3.10755	0.14339
783.665	-3.11738	0.14365
784.014	-3.12693	0.14379
784.359	-3.13657	0.14383
784.701	-3.14733	0.14401
785.045	-3.15944	0.14411
785.392	-3.17015	0.14419
785.74	-3.18098	0.14432
786.094	-3.19348	0.14455
786.452	-3.20265	0.14473
786.802	-3.20956	0.14494
787.145	-3.2166	0.14512
787.49	-3.2243	0.14534
787.837	-3.23231	0.14565
788.182	-3.24154	0.14587
788.531	-3.25272	0.14617
788.886	-3.26355	0.14653
789.245	-3.27379	0.14679
789.6	-3.28426	0.1471
789.943	-3.29581	0.14728
790.283	-3.30767	0.14754
790.622	-3.32075	0.14772
790.961	-3.3338	0.14798
791.303	-3.34717	0.14816
791.651	-3.36034	0.14834
791.997	-3.37209	0.14853
792.35	-3.38332	0.14877
792.704	-3.39614	0.14895
793.056	-3.4079	0.14913
793.413	-3.41971	0.14936
793.771	-3.43162	0.14945
794.115	-3.44406	0.14963
794.462	-3.45661	0.1498
794.807	-3.46825	0.14993
795.152	-3.48155	0.15006
795.504	-3.49537	0.15019
795.861	-3.50865	0.15027
796.214	-3.51954	0.15044
796.558	-3.53247	0.15065
796.899	-3.54482	0.15078
797.232	-3.55532	0.15091
797.567	-3.56552	0.15096
797.909	-3.57936	0.15101
798.25	-3.5895	0.15114
798.593	-3.5982	0.15123
798.941	-3.60609	0.15137
799.29	-3.61324	0.1515
799.633	-3.6174	0.15176
799.983	-3.62283	0.15193
800.327	-3.62806	0.15206
800.669	-3.63468	0.15219
801.016	-3.64305	0.15236
801.359	-3.65108	0.1525
801.711	-3.66011	0.15254
802.06	-3.67243	0.15268
802.412	-3.68616	0.1529
802.759	-3.69851	0.15308
803.106	-3.71278	0.1533
803.446	-3.72796	0.15348
803.792	-3.73965	0.15356
804.14	-3.74983	0.15363
804.491	-3.76053	0.15376
804.839	-3.77026	0.15379
805.185	-3.778	0.15392
805.53	-3.78522	0.154
805.871	-3.79191	0.1541
806.206	-3.79796	0.15418
806.548	-3.80581	0.15423
806.894	-3.81643	0.15436
807.236	-3.82996	0.15453
807.575	-3.8437	0.15453
807.921	-3.85852	0.15462
808.265	-3.87131	0.15475
808.612	-3.88192	0.15484
808.96	-3.89126	0.15496
809.308	-3.9009	0.15505
809.656	-3.90994	0.15518
810.001	-3.92067	0.15531
810.35	-3.92854	0.15544
810.697	-3.93619	0.15557
811.047	-3.94428	0.1557
811.389	-3.95278	0.15587
811.74	-3.961	0.15594
812.083	-3.97202	0.15611
812.425	-3.98417	0.15619
812.768	-3.99628	0.15632
813.109	-4.00972	0.15645
813.439	-4.02162	0.15649
813.774	-4.03337	0.15662
814.111	-4.04456	0.15675
814.456	-4.05586	0.15688
814.805	-4.0682	0.15703
815.167	-4.08263	0.15707
815.521	-4.09877	0.15716
815.875	-4.11652	0.15721
816.224	-4.13329	0.15724
816.571	-4.14905	0.15724
816.91	-4.16553	0.15742
817.255	-4.18204	0.1574
817.597	-4.19758	0.15747
817.935	-4.21269	0.15747
818.274	-4.22802	0.15746
818.615	-4.24353	0.15746
818.96	-4.25831	0.15741
819.305	-4.2738	0.15731
819.652	-4.2907	0.15726
820.002	-4.31006	0.15711
820.352	-4.32854	0.15711
820.689	-4.34525	0.15709
821.026	-4.36098	0.15699
821.37	-4.37581	0.15703
821.713	-4.39	0.15708
822.058	-4.40352	0.15704
822.405	-4.4163	0.15703
822.753	-4.42862	0.15698
823.094	-4.43998	0.15693
823.44	-4.44938	0.1568
823.784	-4.45595	0.15679
824.131	-4.46519	0.15682
824.475	-4.47399	0.15687
824.817	-4.4851	0.15677
825.157	-4.49625	0.15676
825.496	-4.5096	0.15671
825.836	-4.52387	0.1567
826.176	-4.53974	0.15664
826.52	-4.55554	0.15654
826.858	-4.5724	0.15641
827.2	-4.58971	0.15631
827.546	-4.60702	0.15621
827.89	-4.62245	0.15612
828.231	-4.63602	0.15612
828.576	-4.64992	0.15611
828.914	-4.66335	0.1561
829.248	-4.67408	0.15605
829.591	-4.68607	0.15595
829.934	-4.6981	0.15579
830.276	-4.70804	0.15564
830.624	-4.71665	0.15563
830.982	-4.7252	0.15552
831.336	-4.73294	0.15533
831.692	-4.74085	0.15514
832.039	-4.74882	0.15505
832.385	-4.75904	0.1549
832.728	-4.77109	0.15468
833.067	-4.78235	0.15453
833.404	-4.79429	0.15426
833.749	-4.80814	0.15399
834.096	-4.82194	0.15371
834.431	-4.8375	0.15335
834.776	-4.85235	0.15299
835.119	-4.86564	0.15276
835.458	-4.87843	0.1524
835.801	-4.8895	0.15203
836.155	-4.89745	0.15171
836.499	-4.90648	0.15135
836.847	-4.91448	0.15099
837.199	-4.92144	0.15068
837.55	-4.92848	0.15032
837.89	-4.93657	0.14994
838.231	-4.94718	0.14949
838.573	-4.95785	0.14903
838.912	-4.96755	0.14857
839.249	-4.97568	0.14812
839.593	-4.98362	0.14767
839.935	-4.98918	0.14717
840.274	-4.99486	0.14668
840.617	-5.00154	0.14618
840.962	-5.00941	0.14564
841.305	-5.01928	0.1452
841.653	-5.03049	0.1447
842.001	-5.04471	0.1442
842.345	-5.06133	0.1437
842.684	-5.07907	0.14316
843.028	-5.09387	0.14268
843.373	-5.1061	0.14218
843.718	-5.11731	0.14173
844.061	-5.12773	0.14115
844.403	-5.13757	0.14061
844.732	-5.14694	0.14015
845.058	-5.15515	0.13967
845.385	-5.16317	0.13899
845.722	-5.1739	0.13848
846.069	-5.18544	0.13794
846.417	-5.19536	0.13727
846.759	-5.20641	0.13655
847.102	-5.21642	0.13584
847.437	-5.22029	0.13511
847.772	-5.22222	0.13439
848.116	-5.22788	0.13364
848.465	-5.23478	0.13274
848.81	-5.24239	0.13189
849.159	-5.2523	0.13109
849.508	-5.26308	0.13028
849.849	-5.27209	0.12943
850.193	-5.28322	0.12858
850.535	-5.29407	0.12778
850.879	-5.30306	0.12685
851.217	-5.3127	0.12587
851.557	-5.3238	0.12501
851.89	-5.33181	0.12403
852.231	-5.34051	0.12318
852.569	-5.35058	0.12228
852.915	-5.36098	0.1213
853.259	-5.36994	0.12032
853.601	-5.37845	0.11938
853.939	-5.38594	0.11844
854.281	-5.39284	0.11754
854.62	-5.39742	0.11651
854.963	-5.40719	0.11556
855.307	-5.41875	0.11458
855.651	-5.43063	0.1136
855.993	-5.44369	0.11266
856.33	-5.45924	0.11168
856.663	-5.46965	0.11074
856.999	-5.47754	0.1098
857.335	-5.48741	0.10882
857.678	-5.49863	0.10774
858.028	-5.5095	0.1068
858.38	-5.52124	0.10577
858.735	-5.53223	0.10478
859.086	-5.54136	0.10376
859.434	-5.54643	0.10268
859.779	-5.55402	0.10171
860.116	-5.56235	0.1006
860.45	-5.57328	0.09948
860.788	-5.58458	0.09828
861.124	-5.59584	0.09702
861.461	-5.60017	0.09577
861.799	-5.60288	0.09442
862.143	-5.60512	0.09308
862.481	-5.6084	0.09172
862.826	-5.61464	0.09038
863.17	-5.62524	0.08899
863.513	-5.63769	0.08758
863.851	-5.65184	0.08615
864.198	-5.66633	0.08472
864.535	-5.67985	0.08325
864.869	-5.6906	0.0817
865.206	-5.70091	0.08014
865.55	-5.70997	0.0786
865.889	-5.71726	0.07695
866.234	-5.72443	0.07541
866.579	-5.73276	0.07389
866.915	-5.74175	0.07233
867.258	-5.75128	0.07074
867.599	-5.75922	0.06909
867.937	-5.76793	0.06748
868.277	-5.77797	0.06579
868.625	-5.78675	0.06409
868.967	-5.79344	0.06236
869.307	-5.80397	0.06062
869.643	-5.81316	0.05885
869.978	-5.81877	0.05717
870.312	-5.82376	0.05549
870.65	-5.83098	0.05377
870.987	-5.83806	0.05203
871.328	-5.8421	0.05025
871.676	-5.84917	0.04833
872.02	-5.85934	0.04642
872.356	-5.86606	0.04451
872.693	-5.87159	0.0426
873.031	-5.88139	0.04065
873.365	-5.89231	0.03869
873.708	-5.89919	0.03677
874.049	-5.90719	0.03486
874.396	-5.91413	0.03289
874.739	-5.92006	0.03085
875.073	-5.92541	0.02876
875.406	-5.93244	0.02663
875.744	-5.93787	0.02445
876.08	-5.94291	0.02228
876.422	-5.94678	0.02011
876.767	-5.95032	0.01802
877.114	-5.95603	0.01584
877.455	-5.96422	0.01359
877.793	-5.97275	0.01137
878.127	-5.9822	0.00906
878.466	-5.98956	0.00675
878.808	-5.9922	0.00435
879.152	-5.99358	0.0019
879.496	-5.99721	-0.000583259
879.834	-6.00062	-0.00302
880.175	-6.00523	-0.0055
880.511	-6.01269	-0.00802
880.852	-6.02263	-0.0105
881.191	-6.03088	-0.01308
881.537	-6.04026	-0.01556
881.886	-6.05296	-0.01813
882.227	-6.06329	-0.0207
882.561	-6.06963	-0.02324
882.898	-6.07395	-0.0258
883.239	-6.07483	-0.02846
883.577	-6.07439	-0.03111
883.915	-6.07501	-0.03377
884.265	-6.0803	-0.03657
884.612	-6.08807	-0.03935
884.951	-6.09865	-0.04202
885.283	-6.10771	-0.04468
885.624	-6.11592	-0.04751
885.959	-6.12211	-0.05043
886.294	-6.12582	-0.05331
886.63	-6.12895	-0.05628
886.973	-6.13487	-0.05929
887.313	-6.14167	-0.06239
887.651	-6.15106	-0.06545
887.994	-6.16048	-0.06859
888.339	-6.17062	-0.07183
888.675	-6.18141	-0.07502
889.009	-6.19554	-0.07825
889.342	-6.20899	-0.08144
889.675	-6.22667	-0.08476
890.009	-6.24425	-0.08808
890.35	-6.25957	-0.09149
890.694	-6.2741	-0.09485
891.041	-6.28791	-0.0983
891.386	-6.29981	-0.10177
891.727	-6.3127	-0.10527
892.069	-6.32657	-0.1088
892.415	-6.33921	-0.11235
892.756	-6.3526	-0.11593
893.098	-6.36868	-0.11956
893.442	-6.38296	-0.12323
893.783	-6.39681	-0.12694
894.119	-6.41044	-0.13052
894.458	-6.42614	-0.13432
894.792	-6.43995	-0.13807
895.124	-6.45592	-0.14187
895.457	-6.47133	-0.14576
895.793	-6.4869	-0.14965
896.124	-6.50103	-0.15356
896.461	-6.5155	-0.15753
896.799	-6.52527	-0.16151
897.137	-6.53716	-0.16562
897.473	-6.54838	-0.16978
897.81	-6.55909	-0.17398
898.15	-6.56626	-0.17814
898.492	-6.57612	-0.18239
898.836	-6.58408	-0.18664
899.177	-6.59424	-0.19106
899.523	-6.60472	-0.19554
899.864	-6.61744	-0.20004
900.196	-6.6301	-0.20454
900.525	-6.64265	-0.20904
900.859	-6.65256	-0.21364
901.186	-6.66337	-0.21824
901.518	-6.6734	-0.22297
901.854	-6.6826	-0.22769
902.193	-6.69169	-0.23243
902.533	-6.70264	-0.2372
902.874	-6.70752	-0.24201
903.216	-6.71099	-0.24687
903.558	-6.71352	-0.25182
903.899	-6.71607	-0.25681
904.242	-6.71791	-0.26184
904.58	-6.72414	-0.26692
904.92	-6.73045	-0.27204
905.256	-6.73575	-0.27726
905.592	-6.74177	-0.28257
905.92	-6.74712	-0.28784
906.254	-6.75247	-0.29332
906.584	-6.76005	-0.29874
906.912	-6.77097	-0.30417
907.253	-6.78277	-0.30963
907.595	-6.79493	-0.31523
907.928	-6.80899	-0.32096
908.263	-6.82491	-0.32666
908.604	-6.84175	-0.3324
908.934	-6.85649	-0.33814
909.271	-6.87161	-0.34396
909.621	-6.8857	-0.34979
909.967	-6.90078	-0.35565
910.308	-6.91196	-0.36174
910.657	-6.9254	-0.36775
910.997	-6.93911	-0.37384
911.327	-6.95163	-0.38011
911.656	-6.96215	-0.3863
911.995	-6.97566	-0.39261
912.329	-6.98775	-0.39901
912.661	-6.99956	-0.4054
912.999	-7.01276	-0.41192
913.342	-7.02478	-0.41846
913.685	-7.03684	-0.42512
914.02	-7.04976	-0.43182
914.355	-7.06344	-0.43853
914.688	-7.07729	-0.44533
915.022	-7.08893	-0.45217
915.352	-7.09648	-0.45905
915.69	-7.10259	-0.46601
916.029	-7.10884	-0.47302
916.37	-7.11115	-0.48003
916.713	-7.11119	-0.48712
917.049	-7.10898	-0.49423
917.382	-7.10521	-0.50138
917.719	-7.10111	-0.5087
918.06	-7.09938	-0.51593
918.4	-7.1019	-0.52338
918.748	-7.11168	-0.53079
919.093	-7.12499	-0.53829
919.428	-7.1389	-0.54592
919.759	-7.15316	-0.55359
920.086	-7.16981	-0.5614
920.413	-7.18339	-0.56915
920.743	-7.19784	-0.577
921.081	-7.21152	-0.58493
921.417	-7.22555	-0.59292
921.754	-7.23534	-0.60103
922.081	-7.24399	-0.60927
922.417	-7.24986	-0.61752
922.755	-7.25496	-0.62586
923.096	-7.25948	-0.63424
923.433	-7.26251	-0.64266
923.777	-7.26478	-0.65122
924.12	-7.26808	-0.65982
924.461	-7.27257	-0.66854
924.799	-7.27691	-0.67735
925.144	-7.28289	-0.68612
925.486	-7.28899	-0.69498
925.829	-7.29507	-0.70392
926.165	-7.30176	-0.71292
926.501	-7.30985	-0.72205
926.833	-7.31799	-0.73113
927.163	-7.32805	-0.74029
927.496	-7.33906	-0.74967
927.83	-7.34972	-0.75906
928.161	-7.3602	-0.76853
928.5	-7.36945	-0.778
928.844	-7.38087	-0.78767
929.184	-7.39258	-0.79733
929.524	-7.40651	-0.80711
929.863	-7.4186	-0.81698
930.202	-7.43227	-0.82694
930.534	-7.44543	-0.83706
930.871	-7.45946	-0.84733
931.21	-7.47066	-0.85769
931.55	-7.48202	-0.8681
931.882	-7.49395	-0.87865
932.218	-7.50727	-0.88931
932.557	-7.51917	-0.90001
932.892	-7.53357	-0.9108
933.23	-7.5497	-0.92172
933.562	-7.56613	-0.93283
933.899	-7.5819	-0.94407
934.231	-7.59627	-0.95538
934.556	-7.61127	-0.96674
934.886	-7.62672	-0.97828
935.233	-7.64442	-0.98973
935.577	-7.66098	-1.00139
935.916	-7.67857	-1.0131
936.268	-7.69621	-1.02508
936.62	-7.71233	-1.03719
936.961	-7.72823	-1.04947
937.294	-7.74493	-1.06185
937.631	-7.76304	-1.07441
937.958	-7.78205	-1.08696
938.284	-7.80388	-1.09981
938.615	-7.82601	-1.11275
938.949	-7.84833	-1.12574
939.277	-7.87214	-1.13881
939.61	-7.89639	-1.15197
939.945	-7.91985	-1.16527
940.279	-7.94276	-1.17879
940.617	-7.96516	-1.19235
940.961	-7.98726	-1.20607
941.306	-8.00822	-1.21976
941.645	-8.02856	-1.23361
941.977	-8.04986	-1.24752
942.305	-8.07323	-1.26156
942.634	-8.10103	-1.27575
942.96	-8.13213	-1.29
943.286	-8.16689	-1.30435
943.617	-8.20323	-1.31878
943.953	-8.23968	-1.33344
944.287	-8.27502	-1.34823
944.62	-8.30936	-1.36328
944.954	-8.34274	-1.37846
945.285	-8.37676	-1.39378
945.612	-8.41028	-1.40927
945.941	-8.44363	-1.42485
946.278	-8.47724	-1.4406
946.613	-8.51397	-1.45645
946.945	-8.55259	-1.47251
947.286	-8.59489	-1.48871
947.623	-8.64322	-1.50503
947.955	-8.69384	-1.52148
948.294	-8.74654	-1.53815
948.632	-8.80302	-1.55495
948.961	-8.86437	-1.57195
949.286	-8.92826	-1.5891
949.616	-8.9965	-1.60639
949.943	-9.06897	-1.62376
950.274	-9.14648	-1.64131
950.61	-9.22717	-1.659
950.942	-9.31309	-1.67683
951.27	-9.40484	-1.69476
951.595	-9.50334	-1.71288
951.917	-9.60415	-1.73117
952.238	-9.70831	-1.74955
952.572	-9.81678	-1.76806
952.904	-9.92997	-1.78672
953.236	-10.047	-1.80559
953.566	-10.1694	-1.82456
953.891	-10.2991	-1.84369
954.22	-10.4342	-1.86286
954.548	-10.574	-1.88215
954.868	-10.719	-1.90171
955.188	-10.8697	-1.92141
955.516	-11.0298	-1.94124
955.829	-11.198	-1.96133
956.138	-11.3735	-1.9816
956.459	-11.5568	-2.0021
956.778	-11.7494	-2.02285
957.094	-11.9479	-2.0439
957.411	-12.1547	-2.06523
957.729	-12.3729	-2.08677
958.041	-12.6027	-2.10855
958.357	-12.8452	-2.13058
958.673	-13.1016	-2.15295
958.984	-13.3736	-2.17567
959.294	-13.661	-2.19873
959.604	-13.9655	-2.22211
959.912	-14.2847	-2.2457
960.213	-14.6198	-2.26979
960.515	-14.9648	-2.29423
960.824	-15.3151	-2.31889
961.123	-15.67	-2.34394
961.417	-16.0263	-2.36917
961.712	-16.3822	-2.39475
962.011	-16.7366	-2.42046
962.305	-17.0896	-2.44644
962.611	-17.4357	-2.47254
962.923	-17.7766	-2.49874
963.231	-18.1116	-2.52489
963.536	-18.4429	-2.55104
963.846	-18.7721	-2.57728
964.152	-19.1029	-2.60352
964.447	-19.4351	-2.62971
964.748	-19.7679	-2.65572
965.05	-20.102	-2.68164
965.344	-20.4425	-2.70749
965.639	-20.7905	-2.73311
965.936	-21.1524	-2.75868
966.244	-21.53	-2.78394
966.549	-21.9275	-2.80918
966.851	-22.3411	-2.83427
967.153	-22.7709	-2.85919
967.455	-23.2069	-2.8842
967.748	-23.64	-2.90925
968.036	-24.0635	-2.93429
968.324	-24.4754	-2.95929
968.622	-24.8732	-2.98429
968.921	-25.2614	-3.00938
969.215	-25.644	-3.0346
969.513	-26.0237	-3.06006
969.819	-26.4029	-3.08551
970.116	-26.7825	-3.11118
970.411	-27.1607	-3.13708
970.709	-27.5406	-3.16314
971.004	-27.9242	-3.18937
971.299	-28.3087	-3.21591
971.596	-28.6899	-3.24275
971.896	-29.0698	-3.26973
972.193	-29.4444	-3.29688
972.492	-29.8092	-3.32434
972.787	-30.1614	-3.35224
973.085	-30.5031	-3.38045
973.385	-30.8299	-3.40892
973.69	-31.1402	-3.43762
973.998	-31.43	-3.46654
974.305	-31.698	-3.49576
974.612	-31.938	-3.52529
974.922	-32.1435	-3.55516
975.233	-32.2957	-3.5853
975.552	-32.3293	-3.61579
975.883	-32.098	-3.64662
976.236	-31.4659	-3.67781
976.627	-30.3813	-3.70941
977.056	-28.8848	-3.74136
977.512	-27.0836	-3.77376
977.998	-25.1648	-3.80635
978.503	-23.3108	-3.83927
978.994	-21.6271	-3.87262
979.476	-20.1264	-3.90639
979.95	-18.7905	-3.94044
980.41	-17.5992	-3.97502
980.851	-16.5367	-4.0099
981.284	-15.5877	-4.0451
981.702	-14.7397	-4.08069
982.114	-13.9805	-4.11654
982.523	-13.3029	-4.15278
982.923	-12.6994	-4.18932
983.323	-12.1624	-4.2261
983.719	-11.6821	-4.26318
984.104	-11.2572	-4.30053
984.478	-10.8776	-4.33819
984.854	-10.5365	-4.3762
985.216	-10.2294	-4.41437
985.575	-9.95477	-4.45281
985.943	-9.70714	-4.49159
986.307	-9.48674	-4.53059
986.672	-9.28865	-4.56985
987.039	-9.11134	-4.60938
987.4	-8.95383	-4.64918
987.755	-8.81476	-4.68933
988.106	-8.68958	-4.7297
988.448	-8.58051	-4.77042
988.786	-8.48397	-4.81143
989.13	-8.39774	-4.85253
989.465	-8.32048	-4.89408
989.809	-8.2516	-4.9359
990.149	-8.19071	-4.97789
990.49	-8.13873	-5.02022
990.832	-8.09078	-5.06278
991.179	-8.04736	-5.10568
991.528	-8.01002	-5.14886
991.872	-7.97879	-5.19233
992.219	-7.95	-5.23609
992.561	-7.92716	-5.28014
992.898	-7.90781	-5.32441
993.221	-7.89184	-5.36898
993.552	-7.87633	-5.41374
993.884	-7.86301	-5.45878
994.216	-7.85191	-5.50418
994.552	-7.84432	-5.54984
994.892	-7.83845	-5.59581
995.23	-7.83554	-5.64204
995.565	-7.83441	-5.68867
995.907	-7.83633	-5.73555
996.242	-7.83764	-5.78271
996.577	-7.83875	-5.83015
996.913	-7.83975	-5.87788
997.25	-7.84295	-5.92588
997.584	-7.846	-5.97419
997.913	-7.85025	-6.02267
998.253	-7.85651	-6.07154
998.589	-7.86393	-6.12066
998.919	-7.86883	-6.17006
999.248	-7.87374	-6.21967
999.589	-7.8793	-6.26963
999.919	-7.88602	-6.31994

## Sheet: Figure 3
300K		400K		500K		600K		700K
2q /°	Normalized Intensity/a.u.	2q /°	Normalized Intensity/a.u.	2q /°	Normalized Intensity/a.u.	2q /°	Normalized Intensity/a.u.	2q /°	Normalized Intensity/a.u.
6	0.00179	6	0.00184	6	0.00222	6	0.00482	6	0.01037
6.006	0.0018	6.006	0.00184	6.006	0.0022	6.006	0.00488	6.006	0.01012
6.012	0.00176	6.012	0.00179	6.012	0.00223	6.012	0.00492	6.012	0.01023
6.018	0.0018	6.018	0.0018	6.018	0.00222	6.018	0.00499	6.018	0.01025
6.024	0.00183	6.024	0.00184	6.024	0.00219	6.024	0.00508	6.024	0.01048
6.03	0.0018	6.03	0.00177	6.03	0.00221	6.03	0.00501	6.03	0.01069
6.036	0.00181	6.036	0.00185	6.036	0.00221	6.036	0.00488	6.036	0.01081
6.042	0.00182	6.042	0.00191	6.042	0.00221	6.042	0.00484	6.042	0.01084
6.048	0.00183	6.048	0.00186	6.048	0.00224	6.048	0.005	6.048	0.01064
6.054	0.00184	6.054	0.00186	6.054	0.00228	6.054	0.00514	6.054	0.01058
6.06	0.00183	6.06	0.00186	6.06	0.00223	6.06	0.00502	6.06	0.01065
6.066	0.0018	6.066	0.00185	6.066	0.00224	6.066	0.00498	6.066	0.01095
6.072	0.00178	6.072	0.00187	6.072	0.00223	6.072	0.00504	6.072	0.01105
6.078	0.00182	6.078	0.00183	6.078	0.00223	6.078	0.00506	6.078	0.01061
6.084	0.00185	6.084	0.00182	6.084	0.0023	6.084	0.00519	6.084	0.01056
6.09	0.0018	6.09	0.00182	6.09	0.00224	6.09	0.00521	6.09	0.01107
6.096	0.00179	6.096	0.00181	6.096	0.00229	6.096	0.00528	6.096	0.01118
6.102	0.00186	6.102	0.00189	6.102	0.00235	6.102	0.00537	6.102	0.01125
6.108	0.00187	6.108	0.00189	6.108	0.00235	6.108	0.00531	6.108	0.01161
6.114	0.00186	6.114	0.00186	6.114	0.00235	6.114	0.00521	6.114	0.01198
6.12	0.0019	6.12	0.00188	6.12	0.00232	6.12	0.0055	6.12	0.01247
6.126	0.00188	6.126	0.00187	6.126	0.00242	6.126	0.00592	6.126	0.01238
6.132	0.00185	6.132	0.00196	6.132	0.00254	6.132	0.00612	6.132	0.01201
6.138	0.00187	6.138	0.00199	6.138	0.0026	6.138	0.00619	6.138	0.01186
6.144	0.00188	6.144	0.00195	6.144	0.0027	6.144	0.00609	6.144	0.01133
6.15	0.0019	6.15	0.00205	6.15	0.0028	6.15	0.00595	6.15	0.01086
6.156	0.00195	6.156	0.0022	6.156	0.00276	6.156	0.00592	6.156	0.01117
6.162	0.00206	6.162	0.00223	6.162	0.00263	6.162	0.00603	6.162	0.01109
6.168	0.00211	6.168	0.00219	6.168	0.00248	6.168	0.00624	6.168	0.01091
6.174	0.00217	6.174	0.00211	6.174	0.00247	6.174	0.00626	6.174	0.01102
6.18	0.00219	6.18	0.00208	6.18	0.00252	6.18	0.00615	6.18	0.01114
6.186	0.00212	6.186	0.00205	6.186	0.00253	6.186	0.00594	6.186	0.01118
6.192	0.00201	6.192	0.00195	6.192	0.00254	6.192	0.00564	6.192	0.01094
6.198	0.00194	6.198	0.0019	6.198	0.0025	6.198	0.00559	6.198	0.01083
6.204	0.00191	6.204	0.00189	6.204	0.00243	6.204	0.00555	6.204	0.01097
6.21	0.00191	6.21	0.00188	6.21	0.0024	6.21	0.00539	6.21	0.01115
6.216	0.00195	6.216	0.0019	6.216	0.00252	6.216	0.00534	6.216	0.01125
6.222	0.00188	6.222	0.00192	6.222	0.00256	6.222	0.00536	6.222	0.01109
6.228	0.00182	6.228	0.00192	6.228	0.00249	6.228	0.00539	6.228	0.01082
6.234	0.00189	6.234	0.00191	6.234	0.00249	6.234	0.00535	6.234	0.01065
6.24	0.00188	6.24	0.00193	6.24	0.00253	6.24	0.00546	6.24	0.01081
6.246	0.00187	6.246	0.00192	6.246	0.00251	6.246	0.00548	6.246	0.01115
6.252	0.0019	6.252	0.00194	6.252	0.00252	6.252	0.00538	6.252	0.01105
6.258	0.00189	6.258	0.002	6.258	0.00253	6.258	0.00548	6.258	0.01104
6.264	0.00185	6.264	0.00196	6.264	0.00253	6.264	0.0057	6.264	0.01121
6.27	0.00187	6.27	0.00194	6.27	0.00247	6.27	0.00577	6.27	0.01105
6.276	0.00193	6.276	0.00191	6.276	0.00247	6.276	0.00576	6.276	0.01084
6.282	0.00193	6.282	0.0019	6.282	0.00254	6.282	0.00558	6.282	0.0109
6.288	0.00193	6.288	0.00194	6.288	0.00251	6.288	0.00552	6.288	0.01121
6.294	0.00189	6.294	0.0019	6.294	0.00249	6.294	0.00549	6.294	0.0111
6.3	0.0019	6.3	0.00189	6.3	0.0025	6.3	0.00541	6.3	0.01109
6.306	0.00191	6.306	0.00192	6.306	0.00249	6.306	0.00563	6.306	0.01141
6.312	0.00189	6.312	0.00192	6.312	0.00249	6.312	0.00564	6.312	0.01138
6.318	0.00185	6.318	0.00196	6.318	0.00254	6.318	0.00558	6.318	0.01129
6.324	0.00188	6.324	0.00192	6.324	0.00251	6.324	0.00576	6.324	0.01127
6.33	0.00194	6.33	0.00197	6.33	0.00248	6.33	0.00576	6.33	0.01132
6.336	0.00195	6.336	0.00202	6.336	0.00252	6.336	0.00565	6.336	0.01141
6.342	0.00193	6.342	0.00202	6.342	0.00256	6.342	0.00566	6.342	0.01165
6.348	0.00189	6.348	0.00195	6.348	0.00253	6.348	0.00575	6.348	0.0114
6.354	0.00187	6.354	0.00194	6.354	0.00246	6.354	0.00573	6.354	0.01115
6.36	0.00193	6.36	0.00197	6.36	0.00249	6.36	0.00574	6.36	0.01106
6.366	0.002	6.366	0.002	6.366	0.0026	6.366	0.006	6.366	0.01132
6.372	0.00196	6.372	0.00202	6.372	0.00268	6.372	0.00585	6.372	0.01138
6.378	0.00193	6.378	0.00203	6.378	0.00266	6.378	0.00564	6.378	0.01126
6.384	0.00197	6.384	0.00202	6.384	0.00263	6.384	0.00575	6.384	0.01139
6.39	0.00196	6.39	0.00202	6.39	0.00265	6.39	0.0057	6.39	0.01153
6.396	0.00199	6.396	0.00198	6.396	0.00265	6.396	0.00553	6.396	0.01137
6.402	0.00199	6.402	0.00195	6.402	0.00263	6.402	0.00551	6.402	0.01138
6.408	0.00196	6.408	0.00192	6.408	0.00266	6.408	0.00549	6.408	0.01113
6.414	0.00193	6.414	0.00195	6.414	0.00272	6.414	0.0056	6.414	0.0113
6.42	0.00186	6.42	0.00196	6.42	0.00263	6.42	0.00547	6.42	0.01138
6.426	0.00188	6.426	0.00198	6.426	0.00256	6.426	0.00526	6.426	0.01122
6.432	0.0019	6.432	0.00201	6.432	0.00255	6.432	0.00536	6.432	0.01135
6.438	0.00194	6.438	0.00199	6.438	0.00257	6.438	0.00559	6.438	0.0113
6.444	0.00197	6.444	0.00197	6.444	0.00262	6.444	0.00555	6.444	0.0111
6.45	0.00202	6.45	0.00193	6.45	0.00265	6.45	0.00537	6.45	0.01095
6.456	0.00197	6.456	0.002	6.456	0.00271	6.456	0.00542	6.456	0.01116
6.462	0.00197	6.462	0.00198	6.462	0.00273	6.462	0.00546	6.462	0.01131
6.468	0.00197	6.468	0.00192	6.468	0.00271	6.468	0.00535	6.468	0.0109
6.474	0.00194	6.474	0.00195	6.474	0.00267	6.474	0.00542	6.474	0.01068
6.48	0.00197	6.48	0.00199	6.48	0.00271	6.48	0.00552	6.48	0.0111
6.486	0.00196	6.486	0.00199	6.486	0.00278	6.486	0.00545	6.486	0.01104
6.492	0.00197	6.492	0.00197	6.492	0.00268	6.492	0.00537	6.492	0.0111
6.498	0.00197	6.498	0.00201	6.498	0.0027	6.498	0.00548	6.498	0.01116
6.504	0.00194	6.504	0.00207	6.504	0.00274	6.504	0.00544	6.504	0.0112
6.51	0.00198	6.51	0.00207	6.51	0.00269	6.51	0.00545	6.51	0.01128
6.516	0.00198	6.516	0.00208	6.516	0.00272	6.516	0.00537	6.516	0.01122
6.522	0.00198	6.522	0.00198	6.522	0.00284	6.522	0.00538	6.522	0.01104
6.528	0.00197	6.528	0.00188	6.528	0.00282	6.528	0.00554	6.528	0.01086
6.534	0.00204	6.534	0.00201	6.534	0.0028	6.534	0.00564	6.534	0.01103
6.54	0.00199	6.54	0.00209	6.54	0.00284	6.54	0.00545	6.54	0.0111
6.546	0.00199	6.546	0.00202	6.546	0.00281	6.546	0.00538	6.546	0.01111
6.552	0.00199	6.552	0.00197	6.552	0.00284	6.552	0.00573	6.552	0.0115
6.558	0.00189	6.558	0.00202	6.558	0.00286	6.558	0.00579	6.558	0.01148
6.564	0.00194	6.564	0.00205	6.564	0.0029	6.564	0.00565	6.564	0.01141
6.57	0.00197	6.57	0.002	6.57	0.00301	6.57	0.00582	6.57	0.01124
6.576	0.00193	6.576	0.00199	6.576	0.00292	6.576	0.00582	6.576	0.01135
6.582	0.00193	6.582	0.00202	6.582	0.00285	6.582	0.00598	6.582	0.01138
6.588	0.00197	6.588	0.00208	6.588	0.00293	6.588	0.00604	6.588	0.01182
6.594	0.00194	6.594	0.00202	6.594	0.00285	6.594	0.00596	6.594	0.01163
6.6	0.00197	6.6	0.00204	6.6	0.00294	6.6	0.00601	6.6	0.01172
6.606	0.002	6.606	0.00208	6.606	0.00303	6.606	0.00608	6.606	0.01205
6.612	0.00195	6.612	0.00206	6.612	0.00304	6.612	0.00628	6.612	0.0123
6.618	0.00198	6.618	0.00201	6.618	0.00305	6.618	0.00613	6.618	0.01189
6.624	0.00204	6.624	0.00201	6.624	0.00307	6.624	0.00588	6.624	0.01166
6.63	0.00207	6.63	0.00213	6.63	0.00309	6.63	0.00604	6.63	0.01149
6.636	0.00201	6.636	0.00209	6.636	0.00312	6.636	0.00604	6.636	0.01168
6.642	0.00201	6.642	0.00204	6.642	0.00309	6.642	0.00596	6.642	0.01186
6.648	0.002	6.648	0.00209	6.648	0.00317	6.648	0.00618	6.648	0.01192
6.654	0.00204	6.654	0.00207	6.654	0.0032	6.654	0.00624	6.654	0.01174
6.66	0.00205	6.66	0.00215	6.66	0.00307	6.66	0.00612	6.66	0.01195
6.666	0.00199	6.666	0.00214	6.666	0.00304	6.666	0.00604	6.666	0.01177
6.672	0.00206	6.672	0.00213	6.672	0.00324	6.672	0.00612	6.672	0.01232
6.678	0.00203	6.678	0.00215	6.678	0.00324	6.678	0.00607	6.678	0.0126
6.684	0.00202	6.684	0.00211	6.684	0.00334	6.684	0.00616	6.684	0.01316
6.69	0.00203	6.69	0.00208	6.69	0.00336	6.69	0.00661	6.69	0.0132
6.696	0.00203	6.696	0.00218	6.696	0.00338	6.696	0.00709	6.696	0.01312
6.702	0.00207	6.702	0.00224	6.702	0.00342	6.702	0.00709	6.702	0.0127
6.708	0.00213	6.708	0.00229	6.708	0.00364	6.708	0.00686	6.708	0.01251
6.714	0.00212	6.714	0.00233	6.714	0.00372	6.714	0.00678	6.714	0.01243
6.72	0.00214	6.72	0.00241	6.72	0.00362	6.72	0.00651	6.72	0.01296
6.726	0.00228	6.726	0.00248	6.726	0.00354	6.726	0.00654	6.726	0.01291
6.732	0.00228	6.732	0.00238	6.732	0.00353	6.732	0.00654	6.732	0.01207
6.738	0.00226	6.738	0.00227	6.738	0.00356	6.738	0.00632	6.738	0.01203
6.744	0.00223	6.744	0.00229	6.744	0.00356	6.744	0.00622	6.744	0.01284
6.75	0.00226	6.75	0.00227	6.75	0.00355	6.75	0.00642	6.75	0.01269
6.756	0.00228	6.756	0.00219	6.756	0.00354	6.756	0.00639	6.756	0.0125
6.762	0.00215	6.762	0.00217	6.762	0.00357	6.762	0.00627	6.762	0.01253
6.768	0.00223	6.768	0.00233	6.768	0.00374	6.768	0.00658	6.768	0.01242
6.774	0.00225	6.774	0.00232	6.774	0.00371	6.774	0.00656	6.774	0.01276
6.78	0.00231	6.78	0.00239	6.78	0.00376	6.78	0.00681	6.78	0.01305
6.786	0.00243	6.786	0.00241	6.786	0.00378	6.786	0.00687	6.786	0.01349
6.792	0.00243	6.792	0.00241	6.792	0.00378	6.792	0.00692	6.792	0.01354
6.798	0.00255	6.798	0.00246	6.798	0.00396	6.798	0.00724	6.798	0.0139
6.804	0.00267	6.804	0.00248	6.804	0.00405	6.804	0.00718	6.804	0.01373
6.81	0.00276	6.81	0.00261	6.81	0.00408	6.81	0.00745	6.81	0.01461
6.816	0.0029	6.816	0.00279	6.816	0.0042	6.816	0.00804	6.816	0.01555
6.822	0.00291	6.822	0.00276	6.822	0.00423	6.822	0.00853	6.822	0.01607
6.828	0.00294	6.828	0.00272	6.828	0.00442	6.828	0.0092	6.828	0.01726
6.834	0.00309	6.834	0.0028	6.834	0.00456	6.834	0.00999	6.834	0.01837
6.84	0.00327	6.84	0.00297	6.84	0.00479	6.84	0.01125	6.84	0.01939
6.846	0.00345	6.846	0.00315	6.846	0.00505	6.846	0.01319	6.846	0.0199
6.852	0.00364	6.852	0.00327	6.852	0.00514	6.852	0.01533	6.852	0.0209
6.858	0.00429	6.858	0.00333	6.858	0.00553	6.858	0.01809	6.858	0.02227
6.864	0.00494	6.864	0.0035	6.864	0.00579	6.864	0.02289	6.864	0.02497
6.87	0.00607	6.87	0.00397	6.87	0.00584	6.87	0.02822	6.87	0.03246
6.876	0.0076	6.876	0.00432	6.876	0.00615	6.876	0.0327	6.876	0.04609
6.882	0.00971	6.882	0.00489	6.882	0.00668	6.882	0.0355	6.882	0.07014
6.888	0.01203	6.888	0.00575	6.888	0.00691	6.888	0.0342	6.888	0.08659
6.894	0.01403	6.894	0.00695	6.894	0.00746	6.894	0.03171	6.894	0.08485
6.9	0.01538	6.9	0.0087	6.9	0.00833	6.9	0.02964	6.9	0.07885
6.906	0.01527	6.906	0.01032	6.906	0.00925	6.906	0.02871	6.906	0.09423
6.912	0.01391	6.912	0.01208	6.912	0.01086	6.912	0.03406	6.912	0.12357
6.918	0.01223	6.918	0.01386	6.918	0.01429	6.918	0.05681	6.918	0.13703
6.924	0.01025	6.924	0.01518	6.924	0.02273	6.924	0.07758	6.924	0.10844
6.93	0.00871	6.93	0.01622	6.93	0.04327	6.93	0.08412	6.93	0.06955
6.936	0.00796	6.936	0.01918	6.936	0.06476	6.936	0.0688	6.936	0.04535
6.942	0.00812	6.942	0.02931	6.942	0.07033	6.942	0.05002	6.942	0.03457
6.948	0.00919	6.948	0.04316	6.948	0.05487	6.948	0.03912	6.948	0.02864
6.954	0.01174	6.954	0.05496	6.954	0.03532	6.954	0.03418	6.954	0.02595
6.96	0.01687	6.96	0.05577	6.96	0.02363	6.96	0.03069	6.96	0.02496
6.966	0.02479	6.966	0.04618	6.966	0.01797	6.966	0.02723	6.966	0.02529
6.972	0.03836	6.972	0.03133	6.972	0.01527	6.972	0.02346	6.972	0.02706
6.978	0.05104	6.978	0.01858	6.978	0.01282	6.978	0.02124	6.978	0.02872
6.984	0.05087	6.984	0.01168	6.984	0.01071	6.984	0.01998	6.984	0.0317
6.99	0.0386	6.99	0.00834	6.99	0.00907	6.99	0.0192	6.99	0.03487
6.996	0.02373	6.996	0.00665	6.996	0.00804	6.996	0.01918	6.996	0.03857
7.002	0.01398	7.002	0.00561	7.002	0.00699	7.002	0.02012	7.002	0.04186
7.008	0.00907	7.008	0.00485	7.008	0.00644	7.008	0.02133	7.008	0.0448
7.014	0.00684	7.014	0.00417	7.014	0.00607	7.014	0.02257	7.014	0.04689
7.02	0.00572	7.02	0.0037	7.02	0.00562	7.02	0.02382	7.02	0.04693
7.026	0.00469	7.026	0.00344	7.026	0.00535	7.026	0.0247	7.026	0.04415
7.032	0.004	7.032	0.00314	7.032	0.005	7.032	0.02449	7.032	0.04212
7.038	0.00355	7.038	0.00304	7.038	0.00484	7.038	0.02473	7.038	0.04028
7.044	0.00322	7.044	0.00285	7.044	0.00457	7.044	0.02446	7.044	0.04051
7.05	0.003	7.05	0.00283	7.05	0.00458	7.05	0.02335	7.05	0.04078
7.056	0.00289	7.056	0.00275	7.056	0.00433	7.056	0.02206	7.056	0.04442
7.062	0.00269	7.062	0.00265	7.062	0.00418	7.062	0.02043	7.062	0.04811
7.068	0.00277	7.068	0.00267	7.068	0.00413	7.068	0.0193	7.068	0.05228
7.074	0.00266	7.074	0.00266	7.074	0.00395	7.074	0.01715	7.074	0.05087
7.08	0.00257	7.08	0.00252	7.08	0.00376	7.08	0.01517	7.08	0.04516
7.086	0.00255	7.086	0.00253	7.086	0.00377	7.086	0.01367	7.086	0.03763
7.092	0.00246	7.092	0.00253	7.092	0.00364	7.092	0.0123	7.092	0.03029
7.098	0.00248	7.098	0.00244	7.098	0.00362	7.098	0.01078	7.098	0.02341
7.104	0.00246	7.104	0.00252	7.104	0.0036	7.104	0.00978	7.104	0.01992
7.11	0.00241	7.11	0.00245	7.11	0.00355	7.11	0.0088	7.11	0.01829
7.116	0.00234	7.116	0.00233	7.116	0.00342	7.116	0.0083	7.116	0.01667
7.122	0.00237	7.122	0.0024	7.122	0.00335	7.122	0.00804	7.122	0.01592
7.128	0.00231	7.128	0.00248	7.128	0.00342	7.128	0.00781	7.128	0.01592
7.134	0.0023	7.134	0.00241	7.134	0.0033	7.134	0.00759	7.134	0.01535
7.14	0.00226	7.14	0.00234	7.14	0.00325	7.14	0.00722	7.14	0.01487
7.146	0.00226	7.146	0.00238	7.146	0.00317	7.146	0.00696	7.146	0.01474
7.152	0.00227	7.152	0.00233	7.152	0.00327	7.152	0.00701	7.152	0.01494
7.158	0.00231	7.158	0.00245	7.158	0.00321	7.158	0.00688	7.158	0.01495
7.164	0.00221	7.164	0.00231	7.164	0.00314	7.164	0.00689	7.164	0.01437
7.17	0.00227	7.17	0.00225	7.17	0.00304	7.17	0.00687	7.17	0.01484
7.176	0.00231	7.176	0.00228	7.176	0.00306	7.176	0.00679	7.176	0.01541
7.182	0.00221	7.182	0.00229	7.182	0.00314	7.182	0.0065	7.182	0.01521
7.188	0.00224	7.188	0.00231	7.188	0.0031	7.188	0.00704	7.188	0.01481
7.194	0.00222	7.194	0.00238	7.194	0.00312	7.194	0.00705	7.194	0.01577
7.2	0.00229	7.2	0.00241	7.2	0.00315	7.2	0.0069	7.2	0.01652
7.206	0.00226	7.206	0.00232	7.206	0.00317	7.206	0.00694	7.206	0.01714
7.212	0.00233	7.212	0.00231	7.212	0.00328	7.212	0.00754	7.212	0.01735
7.218	0.00222	7.218	0.00229	7.218	0.00326	7.218	0.00811	7.218	0.01636
7.224	0.00222	7.224	0.00241	7.224	0.00339	7.224	0.00828	7.224	0.0156
7.23	0.00222	7.23	0.00253	7.23	0.00363	7.23	0.00842	7.23	0.01527
7.236	0.00228	7.236	0.0026	7.236	0.00371	7.236	0.00788	7.236	0.01514
7.242	0.00244	7.242	0.00301	7.242	0.00374	7.242	0.00734	7.242	0.01533
7.248	0.00245	7.248	0.00289	7.248	0.00354	7.248	0.00702	7.248	0.01512
7.254	0.00272	7.254	0.00291	7.254	0.00331	7.254	0.00712	7.254	0.01534
7.26	0.00285	7.26	0.00269	7.26	0.00319	7.26	0.00699	7.26	0.01509
7.266	0.00276	7.266	0.00256	7.266	0.00321	7.266	0.00689	7.266	0.01497
7.272	0.00247	7.272	0.00252	7.272	0.00306	7.272	0.00656	7.272	0.01431
7.278	0.00239	7.278	0.00247	7.278	0.0031	7.278	0.00669	7.278	0.0153
7.284	0.00233	7.284	0.00241	7.284	0.00313	7.284	0.00677	7.284	0.01514
7.29	0.00233	7.29	0.00242	7.29	0.00315	7.29	0.0069	7.29	0.01486
7.296	0.0023	7.296	0.00256	7.296	0.00311	7.296	0.00706	7.296	0.0152
7.302	0.00226	7.302	0.00244	7.302	0.00331	7.302	0.00703	7.302	0.01557
7.308	0.00231	7.308	0.00237	7.308	0.00332	7.308	0.00701	7.308	0.01543
7.314	0.00244	7.314	0.00239	7.314	0.00326	7.314	0.00712	7.314	0.01491
7.32	0.00222	7.32	0.00236	7.32	0.0033	7.32	0.00715	7.32	0.01508
7.326	0.0023	7.326	0.00239	7.326	0.00335	7.326	0.0072	7.326	0.01539
7.332	0.00236	7.332	0.00246	7.332	0.00349	7.332	0.0072	7.332	0.01532
7.338	0.00229	7.338	0.00254	7.338	0.00341	7.338	0.00713	7.338	0.01556
7.344	0.00235	7.344	0.00249	7.344	0.00347	7.344	0.00762	7.344	0.01539
7.35	0.00228	7.35	0.00249	7.35	0.00361	7.35	0.0076	7.35	0.01573
7.356	0.00233	7.356	0.0025	7.356	0.00376	7.356	0.00786	7.356	0.01618
7.362	0.00231	7.362	0.00261	7.362	0.0037	7.362	0.00782	7.362	0.01633
7.368	0.0026	7.368	0.00265	7.368	0.00374	7.368	0.00803	7.368	0.0166
7.374	0.00243	7.374	0.00255	7.374	0.00367	7.374	0.0089	7.374	0.01667
7.38	0.00238	7.38	0.0025	7.38	0.00381	7.38	0.01005	7.38	0.01638
7.386	0.00234	7.386	0.00249	7.386	0.00377	7.386	0.01276	7.386	0.01648
7.392	0.00235	7.392	0.00257	7.392	0.00409	7.392	0.01425	7.392	0.01657
7.398	0.00236	7.398	0.00258	7.398	0.00403	7.398	0.01422	7.398	0.01658
7.404	0.00222	7.404	0.0026	7.404	0.00396	7.404	0.01213	7.404	0.01612
7.41	0.00232	7.41	0.00253	7.41	0.00412	7.41	0.01044	7.41	0.01631
7.416	0.00231	7.416	0.00241	7.416	0.00409	7.416	0.00923	7.416	0.0158
7.422	0.00243	7.422	0.00254	7.422	0.00411	7.422	0.00843	7.422	0.017
7.428	0.00236	7.428	0.00256	7.428	0.00409	7.428	0.00783	7.428	0.01693
7.434	0.00239	7.434	0.00255	7.434	0.00403	7.434	0.00791	7.434	0.01784
7.44	0.00238	7.44	0.00248	7.44	0.00393	7.44	0.00754	7.44	0.01767
7.446	0.00248	7.446	0.00256	7.446	0.00382	7.446	0.0077	7.446	0.01811
7.452	0.00237	7.452	0.0026	7.452	0.00389	7.452	0.00762	7.452	0.01827
7.458	0.0024	7.458	0.00264	7.458	0.00385	7.458	0.00774	7.458	0.01851
7.464	0.00237	7.464	0.00267	7.464	0.00375	7.464	0.0079	7.464	0.01815
7.47	0.00246	7.47	0.00264	7.47	0.00382	7.47	0.00776	7.47	0.01874
7.476	0.00245	7.476	0.00255	7.476	0.00371	7.476	0.00758	7.476	0.01817
7.482	0.00248	7.482	0.00253	7.482	0.00372	7.482	0.00788	7.482	0.01864
7.488	0.00244	7.488	0.00252	7.488	0.00369	7.488	0.00786	7.488	0.01904
7.494	0.00239	7.494	0.00258	7.494	0.00364	7.494	0.008	7.494	0.01944
7.5	0.00235	7.5	0.00261	7.5	0.00368	7.5	0.00833	7.5	0.02038
7.506	0.00238	7.506	0.00262	7.506	0.00348	7.506	0.00792	7.506	0.01999
7.512	0.00251	7.512	0.00266	7.512	0.00369	7.512	0.00839	7.512	0.02018
7.518	0.00248	7.518	0.00254	7.518	0.00362	7.518	0.00844	7.518	0.02007
7.524	0.00248	7.524	0.00265	7.524	0.00357	7.524	0.00853	7.524	0.02055
7.53	0.00243	7.53	0.00259	7.53	0.00346	7.53	0.00866	7.53	0.01932
7.536	0.00246	7.536	0.00244	7.536	0.00349	7.536	0.00881	7.536	0.02018
7.542	0.00239	7.542	0.00254	7.542	0.00369	7.542	0.00882	7.542	0.02068
7.548	0.00238	7.548	0.0026	7.548	0.00362	7.548	0.00921	7.548	0.02059
7.554	0.00248	7.554	0.00267	7.554	0.00359	7.554	0.00945	7.554	0.02114
7.56	0.0023	7.56	0.00257	7.56	0.00354	7.56	0.0092	7.56	0.02088
7.566	0.00242	7.566	0.00262	7.566	0.00357	7.566	0.00973	7.566	0.02188
7.572	0.00248	7.572	0.00269	7.572	0.00346	7.572	0.00968	7.572	0.02203
7.578	0.00249	7.578	0.00264	7.578	0.00365	7.578	0.00995	7.578	0.02238
7.584	0.00239	7.584	0.00257	7.584	0.00365	7.584	0.00996	7.584	0.02233
7.59	0.00239	7.59	0.00259	7.59	0.00371	7.59	0.01018	7.59	0.02225
7.596	0.00243	7.596	0.00267	7.596	0.00354	7.596	0.0104	7.596	0.02312
7.602	0.00243	7.602	0.00258	7.602	0.00362	7.602	0.01059	7.602	0.02314
7.608	0.00245	7.608	0.00266	7.608	0.00362	7.608	0.01079	7.608	0.02333
7.614	0.00238	7.614	0.00266	7.614	0.00354	7.614	0.01091	7.614	0.02362
7.62	0.00245	7.62	0.00268	7.62	0.00352	7.62	0.01089	7.62	0.02422
7.626	0.00246	7.626	0.00274	7.626	0.00372	7.626	0.01147	7.626	0.02436
7.632	0.00252	7.632	0.00268	7.632	0.00376	7.632	0.01191	7.632	0.02456
7.638	0.00244	7.638	0.00266	7.638	0.00371	7.638	0.01199	7.638	0.02399
7.644	0.00259	7.644	0.00267	7.644	0.00382	7.644	0.01167	7.644	0.02433
7.65	0.00248	7.65	0.00265	7.65	0.00372	7.65	0.01139	7.65	0.0238
7.656	0.00251	7.656	0.0027	7.656	0.00372	7.656	0.01175	7.656	0.02321
7.662	0.00261	7.662	0.00268	7.662	0.004	7.662	0.01189	7.662	0.0238
7.668	0.00253	7.668	0.0027	7.668	0.00381	7.668	0.01141	7.668	0.0234
7.674	0.0025	7.674	0.00272	7.674	0.00382	7.674	0.01184	7.674	0.0235
7.68	0.00246	7.68	0.00267	7.68	0.00381	7.68	0.01191	7.68	0.02368
7.686	0.00253	7.686	0.00283	7.686	0.00402	7.686	0.01228	7.686	0.02511
7.692	0.00257	7.692	0.00274	7.692	0.00406	7.692	0.01214	7.692	0.02628
7.698	0.00254	7.698	0.00276	7.698	0.00399	7.698	0.01208	7.698	0.02672
7.704	0.00245	7.704	0.00285	7.704	0.00413	7.704	0.0124	7.704	0.02732
7.71	0.00261	7.71	0.00286	7.71	0.00428	7.71	0.01301	7.71	0.02699
7.716	0.00265	7.716	0.00289	7.716	0.0044	7.716	0.01293	7.716	0.02581
7.722	0.00254	7.722	0.00289	7.722	0.00445	7.722	0.01278	7.722	0.02429
7.728	0.00267	7.728	0.00309	7.728	0.00473	7.728	0.01283	7.728	0.02316
7.734	0.00274	7.734	0.00326	7.734	0.00481	7.734	0.01255	7.734	0.02355
7.74	0.00288	7.74	0.00333	7.74	0.00494	7.74	0.0125	7.74	0.02348
7.746	0.00297	7.746	0.00347	7.746	0.00469	7.746	0.012	7.746	0.02283
7.752	0.00314	7.752	0.00358	7.752	0.00469	7.752	0.01238	7.752	0.02449
7.758	0.00335	7.758	0.00346	7.758	0.0044	7.758	0.01229	7.758	0.02695
7.764	0.00341	7.764	0.00329	7.764	0.00428	7.764	0.01235	7.764	0.02891
7.77	0.00334	7.77	0.00327	7.77	0.00441	7.77	0.01283	7.77	0.03215
7.776	0.00314	7.776	0.00332	7.776	0.00441	7.776	0.01305	7.776	0.03439
7.782	0.00312	7.782	0.00316	7.782	0.00442	7.782	0.01331	7.782	0.0347
7.788	0.00309	7.788	0.00316	7.788	0.00442	7.788	0.01334	7.788	0.03436
7.794	0.00302	7.794	0.00325	7.794	0.00443	7.794	0.01374	7.794	0.03599
7.8	0.00307	7.8	0.00315	7.8	0.00444	7.8	0.01396	7.8	0.0374
7.806	0.00303	7.806	0.0032	7.806	0.00464	7.806	0.0148	7.806	0.04233
7.812	0.00308	7.812	0.00318	7.812	0.00447	7.812	0.01541	7.812	0.04936
7.818	0.00309	7.818	0.0033	7.818	0.00468	7.818	0.01606	7.818	0.05812
7.824	0.00318	7.824	0.00329	7.824	0.00467	7.824	0.01707	7.824	0.06294
7.83	0.0031	7.83	0.00336	7.83	0.00461	7.83	0.01807	7.83	0.06801
7.836	0.00316	7.836	0.00338	7.836	0.00482	7.836	0.01968	7.836	0.07542
7.842	0.00316	7.842	0.00344	7.842	0.00481	7.842	0.02141	7.842	0.0874
7.848	0.00333	7.848	0.00357	7.848	0.00507	7.848	0.02327	7.848	0.10909
7.854	0.00337	7.854	0.00371	7.854	0.00531	7.854	0.02577	7.854	0.1322
7.86	0.00341	7.86	0.00371	7.86	0.00565	7.86	0.02931	7.86	0.15556
7.866	0.00344	7.866	0.00384	7.866	0.00558	7.866	0.03295	7.866	0.1847
7.872	0.00359	7.872	0.00395	7.872	0.00568	7.872	0.03941	7.872	0.22863
7.878	0.00363	7.878	0.00398	7.878	0.00592	7.878	0.04817	7.878	0.29242
7.884	0.00376	7.884	0.0041	7.884	0.00618	7.884	0.06132	7.884	0.3734
7.89	0.00386	7.89	0.00426	7.89	0.00657	7.89	0.08346	7.89	0.47708
7.896	0.00397	7.896	0.00444	7.896	0.00673	7.896	0.11533	7.896	0.59068
7.902	0.00407	7.902	0.00436	7.902	0.00713	7.902	0.16357	7.902	0.70264
7.908	0.00416	7.908	0.00463	7.908	0.00781	7.908	0.23283	7.908	0.79627
7.914	0.00426	7.914	0.0049	7.914	0.00867	7.914	0.31395	7.914	0.80425
7.92	0.00451	7.92	0.00528	7.92	0.00944	7.92	0.3971	7.92	0.74455
7.926	0.00489	7.926	0.00576	7.926	0.00974	7.926	0.44987	7.926	0.6109
7.932	0.00535	7.932	0.00581	7.932	0.0105	7.932	0.45104	7.932	0.45538
7.938	0.00553	7.938	0.00598	7.938	0.01138	7.938	0.40607	7.938	0.32244
7.944	0.00552	7.944	0.00642	7.944	0.01272	7.944	0.33908	7.944	0.22855
7.95	0.00567	7.95	0.00701	7.95	0.01386	7.95	0.26709	7.95	0.16598
7.956	0.00616	7.956	0.00753	7.956	0.01572	7.956	0.21315	7.956	0.13356
7.962	0.00673	7.962	0.00827	7.962	0.01836	7.962	0.17208	7.962	0.12267
7.968	0.00739	7.968	0.0094	7.968	0.02137	7.968	0.14802	7.968	0.14836
7.974	0.0082	7.974	0.01088	7.974	0.02597	7.974	0.14061	7.974	0.28466
7.98	0.00936	7.98	0.01282	7.98	0.03245	7.98	0.15563	7.98	0.62754
7.986	0.01069	7.986	0.01544	7.986	0.04172	7.986	0.24382	7.986	1
7.992	0.0126	7.992	0.01978	7.992	0.05839	7.992	0.51658	7.992	0.97607
7.998	0.01566	7.998	0.02703	7.998	0.10855	7.998	0.9041	7.998	0.61963
8.004	0.01974	8.004	0.03975	8.004	0.31054	8.004	1	8.004	0.30491
8.01	0.02663	8.01	0.07759	8.01	0.75015	8.01	0.72658	8.01	0.15303
8.016	0.04034	8.016	0.25508	8.016	1	8.016	0.41437	8.016	0.09187
8.022	0.07721	8.022	0.69788	8.022	0.7532	8.022	0.21735	8.022	0.06346
8.028	0.24822	8.028	1	8.028	0.36181	8.028	0.12197	8.028	0.0488
8.034	0.68395	8.034	0.76172	8.034	0.15075	8.034	0.0761	8.034	0.04027
8.04	1	8.04	0.32039	8.04	0.08804	8.04	0.05411	8.04	0.03553
8.046	0.77014	8.046	0.09279	8.046	0.05876	8.046	0.04196	8.046	0.03232
8.052	0.33122	8.052	0.04445	8.052	0.04275	8.052	0.03463	8.052	0.03008
8.058	0.10243	8.058	0.02928	8.058	0.0333	8.058	0.03045	8.058	0.02891
8.064	0.04835	8.064	0.02138	8.064	0.02615	8.064	0.02687	8.064	0.02835
8.07	0.03104	8.07	0.01655	8.07	0.02153	8.07	0.02401	8.07	0.02722
8.076	0.02231	8.076	0.01361	8.076	0.0182	8.076	0.02214	8.076	0.0264
8.082	0.01694	8.082	0.01132	8.082	0.01518	8.082	0.02034	8.082	0.0254
8.088	0.01357	8.088	0.00956	8.088	0.01287	8.088	0.01908	8.088	0.02432
8.094	0.01131	8.094	0.0084	8.094	0.01159	8.094	0.01825	8.094	0.02412
8.1	0.00969	8.1	0.00762	8.1	0.01053	8.1	0.01787	8.1	0.02411
8.106	0.0085	8.106	0.00687	8.106	0.0094	8.106	0.01707	8.106	0.02404
8.112	0.0075	8.112	0.00623	8.112	0.00843	8.112	0.01614	8.112	0.02391
8.118	0.00685	8.118	0.00571	8.118	0.00775	8.118	0.0157	8.118	0.02322
8.124	0.00625	8.124	0.00527	8.124	0.00736	8.124	0.01556	8.124	0.02296
8.13	0.00565	8.13	0.00503	8.13	0.00671	8.13	0.01528	8.13	0.02274
8.136	0.00531	8.136	0.00479	8.136	0.00624	8.136	0.01543	8.136	0.02365
8.142	0.00487	8.142	0.00451	8.142	0.00592	8.142	0.01542	8.142	0.02353
8.148	0.00466	8.148	0.00432	8.148	0.00568	8.148	0.01549	8.148	0.02414
8.154	0.00445	8.154	0.00416	8.154	0.00538	8.154	0.01582	8.154	0.02502
8.16	0.00421	8.16	0.00398	8.16	0.00523	8.16	0.01616	8.16	0.02505
8.166	0.004	8.166	0.00392	8.166	0.00491	8.166	0.01629	8.166	0.02604
8.172	0.00386	8.172	0.00382	8.172	0.00471	8.172	0.01655	8.172	0.02722
8.178	0.00374	8.178	0.00365	8.178	0.0046	8.178	0.0173	8.178	0.02816
8.184	0.00348	8.184	0.00353	8.184	0.00449	8.184	0.01745	8.184	0.02954
8.19	0.00336	8.19	0.0034	8.19	0.00438	8.19	0.0175	8.19	0.0312
8.196	0.00334	8.196	0.00338	8.196	0.00435	8.196	0.01794	8.196	0.03278
8.202	0.00318	8.202	0.00334	8.202	0.00421	8.202	0.01845	8.202	0.03393
8.208	0.00324	8.208	0.00321	8.208	0.00403	8.208	0.01862	8.208	0.03448
8.214	0.00319	8.214	0.00316	8.214	0.00394	8.214	0.01878	8.214	0.03499
8.22	0.00306	8.22	0.00305	8.22	0.00387	8.22	0.01893	8.22	0.03519
8.226	0.00294	8.226	0.00298	8.226	0.00378	8.226	0.01889	8.226	0.03458
8.232	0.00287	8.232	0.00302	8.232	0.00376	8.232	0.01886	8.232	0.03339
8.238	0.00279	8.238	0.00296	8.238	0.00366	8.238	0.01862	8.238	0.0326
8.244	0.00277	8.244	0.00288	8.244	0.00368	8.244	0.01845	8.244	0.03191
8.25	0.00276	8.25	0.00277	8.25	0.00369	8.25	0.01812	8.25	0.03085
8.256	0.00268	8.256	0.00275	8.256	0.00368	8.256	0.01721	8.256	0.03007
8.262	0.00265	8.262	0.00274	8.262	0.00358	8.262	0.0167	8.262	0.02927
8.268	0.0026	8.268	0.00271	8.268	0.00346	8.268	0.01641	8.268	0.02859
8.274	0.00254	8.274	0.00269	8.274	0.00339	8.274	0.01593	8.274	0.02809
8.28	0.00254	8.28	0.00265	8.28	0.00346	8.28	0.01526	8.28	0.02733
8.286	0.00255	8.286	0.00266	8.286	0.00345	8.286	0.01482	8.286	0.02751
8.292	0.00256	8.292	0.0027	8.292	0.00334	8.292	0.01433	8.292	0.02731
8.298	0.00249	8.298	0.00267	8.298	0.00334	8.298	0.01392	8.298	0.02709
8.304	0.00241	8.304	0.0026	8.304	0.00332	8.304	0.01342	8.304	0.02714
8.31	0.00236	8.31	0.00248	8.31	0.00322	8.31	0.01279	8.31	0.02712
8.316	0.00231	8.316	0.0025	8.316	0.00321	8.316	0.01232	8.316	0.02766
8.322	0.00232	8.322	0.00253	8.322	0.00324	8.322	0.01182	8.322	0.02782
8.328	0.00234	8.328	0.0025	8.328	0.00312	8.328	0.01129	8.328	0.02738
8.334	0.00232	8.334	0.00246	8.334	0.00304	8.334	0.01113	8.334	0.02779
8.34	0.00236	8.34	0.0025	8.34	0.00311	8.34	0.01092	8.34	0.02799
8.346	0.0023	8.346	0.00245	8.346	0.00302	8.346	0.01035	8.346	0.02751
8.352	0.00227	8.352	0.00237	8.352	0.00299	8.352	0.00989	8.352	0.02696
8.358	0.00229	8.358	0.00237	8.358	0.003	8.358	0.00978	8.358	0.02582
8.364	0.00223	8.364	0.00234	8.364	0.00299	8.364	0.00945	8.364	0.02493
8.37	0.00216	8.37	0.00233	8.37	0.00297	8.37	0.00918	8.37	0.02421
8.376	0.00212	8.376	0.00233	8.376	0.00298	8.376	0.00902	8.376	0.02363
8.382	0.00221	8.382	0.00234	8.382	0.00306	8.382	0.00903	8.382	0.0228
8.388	0.00227	8.388	0.00234	8.388	0.00303	8.388	0.0087	8.388	0.02087
8.394	0.00221	8.394	0.0023	8.394	0.00296	8.394	0.00825	8.394	0.01971
8.4	0.00221	8.4	0.00229	8.4	0.00287	8.4	0.00814	8.4	0.01922
8.406	0.00219	8.406	0.00234	8.406	0.00277	8.406	0.00786	8.406	0.0186
8.412	0.00219	8.412	0.00233	8.412	0.00283	8.412	0.00764	8.412	0.01794
8.418	0.00207	8.418	0.0023	8.418	0.00286	8.418	0.00758	8.418	0.01785
8.424	0.00203	8.424	0.00224	8.424	0.0028	8.424	0.00755	8.424	0.01842
8.43	0.00209	8.43	0.00217	8.43	0.0028	8.43	0.00755	8.43	0.01869
8.436	0.00209	8.436	0.00218	8.436	0.00287	8.436	0.00775	8.436	0.01859
8.442	0.00212	8.442	0.00224	8.442	0.00291	8.442	0.00797	8.442	0.01803
8.448	0.00208	8.448	0.00228	8.448	0.00283	8.448	0.00778	8.448	0.01676
8.454	0.00204	8.454	0.00227	8.454	0.0029	8.454	0.00782	8.454	0.01633
8.46	0.00209	8.46	0.00231	8.46	0.00307	8.46	0.00778	8.46	0.01619
8.466	0.00211	8.466	0.00236	8.466	0.00315	8.466	0.00744	8.466	0.0157
8.472	0.00213	8.472	0.0024	8.472	0.00309	8.472	0.00732	8.472	0.01568
8.478	0.00213	8.478	0.00247	8.478	0.00295	8.478	0.00721	8.478	0.01559
8.484	0.00212	8.484	0.00249	8.484	0.00282	8.484	0.00701	8.484	0.01565
8.49	0.00222	8.49	0.00247	8.49	0.00279	8.49	0.00685	8.49	0.01574
8.496	0.00229	8.496	0.00242	8.496	0.00278	8.496	0.00686	8.496	0.01549
8.502	0.0022	8.502	0.00234	8.502	0.00272	8.502	0.00691	8.502	0.01553
8.508	0.00213	8.508	0.00225	8.508	0.00275	8.508	0.00712	8.508	0.0154
8.514	0.00212	8.514	0.00215	8.514	0.00268	8.514	0.00707	8.514	0.01507
8.52	0.00204	8.52	0.00214	8.52	0.00265	8.52	0.00682	8.52	0.01484
8.526	0.00194	8.526	0.00216	8.526	0.00266	8.526	0.00672	8.526	0.01495
8.532	0.00195	8.532	0.00215	8.532	0.00261	8.532	0.00659	8.532	0.01498
8.538	0.00192	8.538	0.00212	8.538	0.00255	8.538	0.00666	8.538	0.01479
8.544	0.00192	8.544	0.00212	8.544	0.00262	8.544	0.00691	8.544	0.01495
8.55	0.00189	8.55	0.00212	8.55	0.00265	8.55	0.007	8.55	0.01512
8.556	0.00179	8.556	0.00207	8.556	0.00265	8.556	0.00681	8.556	0.0148
8.562	0.00188	8.562	0.00206	8.562	0.00258	8.562	0.00651	8.562	0.01477
8.568	0.00195	8.568	0.00206	8.568	0.0026	8.568	0.0067	8.568	0.01466
8.574	0.00189	8.574	0.00208	8.574	0.0026	8.574	0.00672	8.574	0.01458
8.58	0.00192	8.58	0.00207	8.58	0.00257	8.58	0.00663	8.58	0.01443
8.586	0.00187	8.586	0.002	8.586	0.00255	8.586	0.00643	8.586	0.01437
8.592	0.00182	8.592	0.00205	8.592	0.00253	8.592	0.00648	8.592	0.01435
8.598	0.00184	8.598	0.00207	8.598	0.00253	8.598	0.00671	8.598	0.01483
8.604	0.00184	8.604	0.00203	8.604	0.00254	8.604	0.00641	8.604	0.01448
8.61	0.00183	8.61	0.00197	8.61	0.00254	8.61	0.00624	8.61	0.0142
8.616	0.00185	8.616	0.00199	8.616	0.00256	8.616	0.00635	8.616	0.01467
8.622	0.00191	8.622	0.00204	8.622	0.00253	8.622	0.00638	8.622	0.01436
8.628	0.00181	8.628	0.00203	8.628	0.00252	8.628	0.00641	8.628	0.01407
8.634	0.00178	8.634	0.00201	8.634	0.00251	8.634	0.00637	8.634	0.01431
8.64	0.0018	8.64	0.00198	8.64	0.00246	8.64	0.0065	8.64	0.01446
8.646	0.00183	8.646	0.00199	8.646	0.00248	8.646	0.00638	8.646	0.01451
8.652	0.00185	8.652	0.00197	8.652	0.00254	8.652	0.00637	8.652	0.01431
8.658	0.00186	8.658	0.00198	8.658	0.00249	8.658	0.00642	8.658	0.014
8.664	0.00182	8.664	0.00194	8.664	0.00257	8.664	0.00623	8.664	0.01407
8.67	0.00183	8.67	0.00195	8.67	0.00249	8.67	0.00628	8.67	0.01433
8.676	0.00187	8.676	0.00191	8.676	0.00244	8.676	0.00636	8.676	0.01389
8.682	0.00188	8.682	0.00193	8.682	0.00252	8.682	0.00635	8.682	0.01363
8.688	0.00182	8.688	0.00196	8.688	0.0025	8.688	0.00624	8.688	0.01415
8.694	0.00178	8.694	0.00203	8.694	0.00247	8.694	0.0062	8.694	0.01404
8.7	0.00179	8.7	0.00203	8.7	0.0025	8.7	0.00638	8.7	0.01418
8.706	0.00173	8.706	0.00199	8.706	0.00248	8.706	0.00629	8.706	0.01409
8.712	0.00173	8.712	0.00198	8.712	0.00246	8.712	0.00627	8.712	0.01421
8.718	0.00176	8.718	0.00188	8.718	0.00249	8.718	0.00642	8.718	0.01451
8.724	0.00175	8.724	0.00187	8.724	0.00241	8.724	0.00638	8.724	0.01473
8.73	0.00178	8.73	0.00189	8.73	0.00249	8.73	0.00631	8.73	0.01493
8.736	0.00175	8.736	0.00187	8.736	0.00246	8.736	0.00617	8.736	0.01606
8.742	0.00171	8.742	0.00192	8.742	0.00237	8.742	0.00639	8.742	0.01663
8.748	0.0017	8.748	0.00193	8.748	0.00247	8.748	0.00667	8.748	0.01557
8.754	0.00169	8.754	0.00189	8.754	0.00254	8.754	0.00747	8.754	0.01461
8.76	0.00174	8.76	0.00188	8.76	0.00257	8.76	0.00776	8.76	0.01424
8.766	0.00175	8.766	0.00185	8.766	0.0026	8.766	0.00773	8.766	0.01423
8.772	0.00173	8.772	0.00194	8.772	0.00264	8.772	0.00746	8.772	0.01381
8.778	0.00178	8.778	0.00198	8.778	0.00291	8.778	0.00674	8.778	0.01429
8.784	0.0018	8.784	0.002	8.784	0.00308	8.784	0.00645	8.784	0.01365
8.79	0.0018	8.79	0.00208	8.79	0.00303	8.79	0.00623	8.79	0.0139
8.796	0.00178	8.796	0.00225	8.796	0.00285	8.796	0.00625	8.796	0.01405
8.802	0.00188	8.802	0.00244	8.802	0.00261	8.802	0.00616	8.802	0.0139
8.808	0.00189	8.808	0.00248	8.808	0.00249	8.808	0.00626	8.808	0.01389
8.814	0.00189	8.814	0.00231	8.814	0.00244	8.814	0.00608	8.814	0.01374
8.82	0.00195	8.82	0.00214	8.82	0.00244	8.82	0.00592	8.82	0.01326
8.826	0.0022	8.826	0.00208	8.826	0.00241	8.826	0.00603	8.826	0.01308
8.832	0.00218	8.832	0.00196	8.832	0.00227	8.832	0.00585	8.832	0.01355
8.838	0.00214	8.838	0.00198	8.838	0.00233	8.838	0.00594	8.838	0.01342
8.844	0.00188	8.844	0.00191	8.844	0.00238	8.844	0.0059	8.844	0.01301
8.85	0.0018	8.85	0.00183	8.85	0.00237	8.85	0.00601	8.85	0.01307
8.856	0.00174	8.856	0.00189	8.856	0.00232	8.856	0.00599	8.856	0.01336
8.862	0.00165	8.862	0.00189	8.862	0.00225	8.862	0.00603	8.862	0.01339
8.868	0.00169	8.868	0.00187	8.868	0.00229	8.868	0.00568	8.868	0.01312
8.874	0.00164	8.874	0.00184	8.874	0.00238	8.874	0.00582	8.874	0.01345
8.88	0.00164	8.88	0.00191	8.88	0.0023	8.88	0.0058	8.88	0.01298
8.886	0.00175	8.886	0.00186	8.886	0.00231	8.886	0.00579	8.886	0.0134
8.892	0.00168	8.892	0.00179	8.892	0.00228	8.892	0.00566	8.892	0.01326
8.898	0.0017	8.898	0.00182	8.898	0.00231	8.898	0.00583	8.898	0.01312
8.904	0.00166	8.904	0.0018	8.904	0.00238	8.904	0.00582	8.904	0.01316
8.91	0.00174	8.91	0.00183	8.91	0.0023	8.91	0.00578	8.91	0.01329
8.916	0.00161	8.916	0.00182	8.916	0.00224	8.916	0.00582	8.916	0.01292
8.922	0.00156	8.922	0.00182	8.922	0.00231	8.922	0.00585	8.922	0.01286
8.928	0.00161	8.928	0.00181	8.928	0.00229	8.928	0.00572	8.928	0.01299
8.934	0.00165	8.934	0.00181	8.934	0.00232	8.934	0.00563	8.934	0.01323
8.94	0.00163	8.94	0.00184	8.94	0.00238	8.94	0.00571	8.94	0.01351
8.946	0.00162	8.946	0.00186	8.946	0.00226	8.946	0.00571	8.946	0.01339
8.952	0.00163	8.952	0.00182	8.952	0.00225	8.952	0.0056	8.952	0.01324
8.958	0.00166	8.958	0.00179	8.958	0.00226	8.958	0.00571	8.958	0.0131
8.964	0.00172	8.964	0.00178	8.964	0.00224	8.964	0.00577	8.964	0.01267
8.97	0.00166	8.97	0.0018	8.97	0.00227	8.97	0.00571	8.97	0.01256
8.976	0.00165	8.976	0.00186	8.976	0.00231	8.976	0.00558	8.976	0.0127
8.982	0.00168	8.982	0.00181	8.982	0.0023	8.982	0.00557	8.982	0.01239
8.988	0.00168	8.988	0.00176	8.988	0.00227	8.988	0.0057	8.988	0.0122
8.994	0.00161	8.994	0.00177	8.994	0.00224	8.994	0.00559	8.994	0.01241
9	0.00167	9	0.00177	9	0.00232	9	0.00543	9	0.01265
9.006	0.00165	9.006	0.00175	9.006	0.0023	9.006	0.00556	9.006	0.01282
9.012	0.00163	9.012	0.00184	9.012	0.00215	9.012	0.00559	9.012	0.01257
9.018	0.00159	9.018	0.00186	9.018	0.00212	9.018	0.00558	9.018	0.01238
9.024	0.0016	9.024	0.00185	9.024	0.00217	9.024	0.00566	9.024	0.01229
9.03	0.00161	9.03	0.0018	9.03	0.00227	9.03	0.00577	9.03	0.01212
9.036	0.00162	9.036	0.00175	9.036	0.00224	9.036	0.0056	9.036	0.01218
9.042	0.00159	9.042	0.00177	9.042	0.0023	9.042	0.00553	9.042	0.01255
9.048	0.00157	9.048	0.00179	9.048	0.00232	9.048	0.00561	9.048	0.01264
9.054	0.00161	9.054	0.00178	9.054	0.0022	9.054	0.00569	9.054	0.01259
9.06	0.00165	9.06	0.00178	9.06	0.00224	9.06	0.00553	9.06	0.01272
9.066	0.00164	9.066	0.00176	9.066	0.00225	9.066	0.00535	9.066	0.01283
9.072	0.00164	9.072	0.0017	9.072	0.00216	9.072	0.00528	9.072	0.0125
9.078	0.00163	9.078	0.0018	9.078	0.00221	9.078	0.00552	9.078	0.01259
9.084	0.0016	9.084	0.00185	9.084	0.00228	9.084	0.00568	9.084	0.01268
9.09	0.0016	9.09	0.0018	9.09	0.00218	9.09	0.00559	9.09	0.01233
9.096	0.00158	9.096	0.00177	9.096	0.00215	9.096	0.00531	9.096	0.01221
9.102	0.00158	9.102	0.00175	9.102	0.00221	9.102	0.00527	9.102	0.01236
9.108	0.00162	9.108	0.00176	9.108	0.00227	9.108	0.00545	9.108	0.01209
9.114	0.00161	9.114	0.00179	9.114	0.00235	9.114	0.00546	9.114	0.01217
9.12	0.00157	9.12	0.00178	9.12	0.00231	9.12	0.00547	9.12	0.01208
9.126	0.00157	9.126	0.00173	9.126	0.00222	9.126	0.00549	9.126	0.01197
9.132	0.00159	9.132	0.00174	9.132	0.00213	9.132	0.00538	9.132	0.01241
9.138	0.00155	9.138	0.00175	9.138	0.00212	9.138	0.00538	9.138	0.01204
9.144	0.00154	9.144	0.00176	9.144	0.0022	9.144	0.00544	9.144	0.01189
9.15	0.00156	9.15	0.00176	9.15	0.00225	9.15	0.00542	9.15	0.01204
9.156	0.00154	9.156	0.00169	9.156	0.00218	9.156	0.00541	9.156	0.01206
9.162	0.00155	9.162	0.00167	9.162	0.00214	9.162	0.00529	9.162	0.012
9.168	0.00163	9.168	0.00174	9.168	0.0022	9.168	0.00525	9.168	0.01201
9.174	0.00158	9.174	0.00179	9.174	0.00213	9.174	0.00535	9.174	0.01188
9.18	0.00155	9.18	0.00176	9.18	0.00209	9.18	0.00534	9.18	0.01171
9.186	0.00157	9.186	0.00174	9.186	0.00214	9.186	0.00526	9.186	0.01186
9.192	0.00159	9.192	0.00173	9.192	0.0022	9.192	0.00534	9.192	0.01212
9.198	0.00158	9.198	0.00174	9.198	0.00221	9.198	0.00528	9.198	0.01222
9.204	0.00155	9.204	0.00176	9.204	0.0022	9.204	0.00512	9.204	0.012
9.21	0.00161	9.21	0.00175	9.21	0.00219	9.21	0.00522	9.21	0.01175
9.216	0.0016	9.216	0.00175	9.216	0.00215	9.216	0.00531	9.216	0.01157
9.222	0.00161	9.222	0.00171	9.222	0.00208	9.222	0.00541	9.222	0.01162
9.228	0.00159	9.228	0.00167	9.228	0.0021	9.228	0.00533	9.228	0.01171
9.234	0.00155	9.234	0.00163	9.234	0.00214	9.234	0.0054	9.234	0.01182
9.24	0.00153	9.24	0.00168	9.24	0.00217	9.24	0.00552	9.24	0.0119
9.246	0.00151	9.246	0.0017	9.246	0.00223	9.246	0.00539	9.246	0.01182
9.252	0.00153	9.252	0.00169	9.252	0.00221	9.252	0.00538	9.252	0.01172
9.258	0.0015	9.258	0.0017	9.258	0.00216	9.258	0.00551	9.258	0.01168
9.264	0.0015	9.264	0.00176	9.264	0.00221	9.264	0.00545	9.264	0.01178
9.27	0.00155	9.27	0.00176	9.27	0.00221	9.27	0.00545	9.27	0.01187
9.276	0.00149	9.276	0.00178	9.276	0.00213	9.276	0.00539	9.276	0.01182
9.282	0.00153	9.282	0.00177	9.282	0.00215	9.282	0.00535	9.282	0.01174
9.288	0.00153	9.288	0.0017	9.288	0.00221	9.288	0.00538	9.288	0.01174
9.294	0.00156	9.294	0.00171	9.294	0.00225	9.294	0.00531	9.294	0.01158
9.3	0.00154	9.3	0.00169	9.3	0.00211	9.3	0.00518	9.3	0.01158
9.306	0.00156	9.306	0.00168	9.306	0.00205	9.306	0.00519	9.306	0.01182
9.312	0.00153	9.312	0.00165	9.312	0.00218	9.312	0.00537	9.312	0.01169
9.318	0.0015	9.318	0.00167	9.318	0.00217	9.318	0.00542	9.318	0.0119
9.324	0.00146	9.324	0.00167	9.324	0.00213	9.324	0.00526	9.324	0.01187
9.33	0.00146	9.33	0.00168	9.33	0.00217	9.33	0.00514	9.33	0.01164
9.336	0.00147	9.336	0.00169	9.336	0.00211	9.336	0.00503	9.336	0.01129
9.342	0.00154	9.342	0.00173	9.342	0.00214	9.342	0.00516	9.342	0.01148
9.348	0.00154	9.348	0.00172	9.348	0.00216	9.348	0.00537	9.348	0.01166
9.354	0.00147	9.354	0.00172	9.354	0.00215	9.354	0.00533	9.354	0.01147
9.36	0.00154	9.36	0.00173	9.36	0.00215	9.36	0.0053	9.36	0.01186
9.366	0.00158	9.366	0.00171	9.366	0.00216	9.366	0.00535	9.366	0.01155
9.372	0.00152	9.372	0.00175	9.372	0.00218	9.372	0.00541	9.372	0.01121
9.378	0.0015	9.378	0.00162	9.378	0.00213	9.378	0.0053	9.378	0.01125
9.384	0.00147	9.384	0.00163	9.384	0.00211	9.384	0.00521	9.384	0.01149
9.39	0.00142	9.39	0.00167	9.39	0.00209	9.39	0.00515	9.39	0.01152
9.396	0.00141	9.396	0.00162	9.396	0.00206	9.396	0.00514	9.396	0.01136
9.402	0.00148	9.402	0.00163	9.402	0.00211	9.402	0.00507	9.402	0.01148
9.408	0.00157	9.408	0.00165	9.408	0.0021	9.408	0.00511	9.408	0.01142
9.414	0.00151	9.414	0.00171	9.414	0.00207	9.414	0.00522	9.414	0.01126
9.42	0.00145	9.42	0.00174	9.42	0.00205	9.42	0.00521	9.42	0.01147
9.426	0.0014	9.426	0.00166	9.426	0.00204	9.426	0.00511	9.426	0.0116
9.432	0.00146	9.432	0.00167	9.432	0.00208	9.432	0.00518	9.432	0.01153
9.438	0.00147	9.438	0.00169	9.438	0.00216	9.438	0.00523	9.438	0.01132
9.444	0.00146	9.444	0.00165	9.444	0.0022	9.444	0.00522	9.444	0.01158
9.45	0.00157	9.45	0.00165	9.45	0.00208	9.45	0.00525	9.45	0.01135
9.456	0.0015	9.456	0.00162	9.456	0.00217	9.456	0.00527	9.456	0.01095
9.462	0.00154	9.462	0.00159	9.462	0.00223	9.462	0.00531	9.462	0.01164
9.468	0.00144	9.468	0.0016	9.468	0.00213	9.468	0.00525	9.468	0.0115
9.474	0.00149	9.474	0.0016	9.474	0.0021	9.474	0.0052	9.474	0.01124
9.48	0.00145	9.48	0.00158	9.48	0.00213	9.48	0.00527	9.48	0.01171
9.486	0.00147	9.486	0.00157	9.486	0.00209	9.486	0.00517	9.486	0.01152
9.492	0.00149	9.492	0.00159	9.492	0.00213	9.492	0.00523	9.492	0.01139
9.498	0.00144	9.498	0.00161	9.498	0.00212	9.498	0.00515	9.498	0.01129
9.504	0.00147	9.504	0.00153	9.504	0.0021	9.504	0.0052	9.504	0.01163
9.51	0.00151	9.51	0.00162	9.51	0.00214	9.51	0.00522	9.51	0.01153
9.516	0.00141	9.516	0.0017	9.516	0.00206	9.516	0.00511	9.516	0.01174
9.522	0.00139	9.522	0.00175	9.522	0.0021	9.522	0.00502	9.522	0.01182
9.528	0.00139	9.528	0.00165	9.528	0.00207	9.528	0.00511	9.528	0.01187
9.534	0.00144	9.534	0.00163	9.534	0.00214	9.534	0.00524	9.534	0.01184
9.54	0.00142	9.54	0.00157	9.54	0.00209	9.54	0.00529	9.54	0.01251
9.546	0.00145	9.546	0.00158	9.546	0.00202	9.546	0.00509	9.546	0.01243
9.552	0.00143	9.552	0.00158	9.552	0.00202	9.552	0.00513	9.552	0.01248
9.558	0.00147	9.558	0.00157	9.558	0.00214	9.558	0.00533	9.558	0.01249
9.564	0.00151	9.564	0.00168	9.564	0.00213	9.564	0.00514	9.564	0.01193
9.57	0.00149	9.57	0.00163	9.57	0.00207	9.57	0.00527	9.57	0.0115
9.576	0.00145	9.576	0.00169	9.576	0.00211	9.576	0.00511	9.576	0.01197
9.582	0.00156	9.582	0.00166	9.582	0.00214	9.582	0.00517	9.582	0.01244
9.588	0.00144	9.588	0.00166	9.588	0.00212	9.588	0.00537	9.588	0.01266
9.594	0.00144	9.594	0.00157	9.594	0.00205	9.594	0.00524	9.594	0.01211
9.6	0.0014	9.6	0.0016	9.6	0.00209	9.6	0.00517	9.6	0.01216
9.606	0.00146	9.606	0.00163	9.606	0.00212	9.606	0.00525	9.606	0.01226
9.612	0.0014	9.612	0.00154	9.612	0.00209	9.612	0.00521	9.612	0.01208
9.618	0.0014	9.618	0.00158	9.618	0.00204	9.618	0.00511	9.618	0.01238
9.624	0.00146	9.624	0.00159	9.624	0.00203	9.624	0.00525	9.624	0.01258
9.63	0.00146	9.63	0.00169	9.63	0.00212	9.63	0.00531	9.63	0.01236
9.636	0.00143	9.636	0.00161	9.636	0.00217	9.636	0.0053	9.636	0.01252
9.642	0.00144	9.642	0.00164	9.642	0.00208	9.642	0.00527	9.642	0.01238
9.648	0.00145	9.648	0.00158	9.648	0.00219	9.648	0.00552	9.648	0.01224
9.654	0.00149	9.654	0.00166	9.654	0.00211	9.654	0.00529	9.654	0.01255
9.66	0.00145	9.66	0.00157	9.66	0.00213	9.66	0.00527	9.66	0.01214
9.666	0.00144	9.666	0.00161	9.666	0.0021	9.666	0.00525	9.666	0.01209
9.672	0.00142	9.672	0.00158	9.672	0.00209	9.672	0.00538	9.672	0.01171
9.678	0.00147	9.678	0.00167	9.678	0.00218	9.678	0.00563	9.678	0.01185
9.684	0.00146	9.684	0.0016	9.684	0.00214	9.684	0.00532	9.684	0.01182
9.69	0.00149	9.69	0.00165	9.69	0.00223	9.69	0.0051	9.69	0.01135
9.696	0.00149	9.696	0.00166	9.696	0.00219	9.696	0.00529	9.696	0.01161
9.702	0.00149	9.702	0.00161	9.702	0.00216	9.702	0.00531	9.702	0.01167
9.708	0.00147	9.708	0.00169	9.708	0.00216	9.708	0.00521	9.708	0.01179
9.714	0.00154	9.714	0.00167	9.714	0.00211	9.714	0.00543	9.714	0.01153
9.72	0.00149	9.72	0.00172	9.72	0.00204	9.72	0.00522	9.72	0.01187
9.726	0.00156	9.726	0.00162	9.726	0.00209	9.726	0.00519	9.726	0.01169
9.732	0.00151	9.732	0.00161	9.732	0.00207	9.732	0.00507	9.732	0.01129
9.738	0.00142	9.738	0.00163	9.738	0.00207	9.738	0.00508	9.738	0.01151
9.744	0.00137	9.744	0.00162	9.744	0.00202	9.744	0.00508	9.744	0.01127
9.75	0.00135	9.75	0.00158	9.75	0.00199	9.75	0.00519	9.75	0.01129
9.756	0.00136	9.756	0.00156	9.756	0.00199	9.756	0.00528	9.756	0.01126
9.762	0.00138	9.762	0.00159	9.762	0.00203	9.762	0.00511	9.762	0.01137
9.768	0.00142	9.768	0.00159	9.768	0.00202	9.768	0.00531	9.768	0.0115
9.774	0.00136	9.774	0.0016	9.774	0.00198	9.774	0.00524	9.774	0.01147
9.78	0.00141	9.78	0.00164	9.78	0.00208	9.78	0.0055	9.78	0.01182
9.786	0.00142	9.786	0.00162	9.786	0.00209	9.786	0.00534	9.786	0.01174
9.792	0.0014	9.792	0.00153	9.792	0.0021	9.792	0.0053	9.792	0.01168
9.798	0.00137	9.798	0.00162	9.798	0.00217	9.798	0.00526	9.798	0.01114
9.804	0.00139	9.804	0.00162	9.804	0.00209	9.804	0.00523	9.804	0.01147
9.81	0.00135	9.81	0.00154	9.81	0.00208	9.81	0.00524	9.81	0.01177
9.816	0.00134	9.816	0.00155	9.816	0.002	9.816	0.00506	9.816	0.01156
9.822	0.00136	9.822	0.00161	9.822	0.00213	9.822	0.00498	9.822	0.01178
9.828	0.00136	9.828	0.0015	9.828	0.00211	9.828	0.00503	9.828	0.01183
9.834	0.00138	9.834	0.00159	9.834	0.00201	9.834	0.00495	9.834	0.01174
9.84	0.00133	9.84	0.0017	9.84	0.00205	9.84	0.00529	9.84	0.0116
9.846	0.00129	9.846	0.00153	9.846	0.00207	9.846	0.00526	9.846	0.01144
9.852	0.00137	9.852	0.00158	9.852	0.00209	9.852	0.00532	9.852	0.0117
9.858	0.0014	9.858	0.00161	9.858	0.00205	9.858	0.00535	9.858	0.01118
9.864	0.00135	9.864	0.00165	9.864	0.00207	9.864	0.00534	9.864	0.01144
9.87	0.00141	9.87	0.00159	9.87	0.00205	9.87	0.00524	9.87	0.01156
9.876	0.00143	9.876	0.00151	9.876	0.00201	9.876	0.00531	9.876	0.01145
9.882	0.00141	9.882	0.00149	9.882	0.00203	9.882	0.0052	9.882	0.0113
9.888	0.00132	9.888	0.00155	9.888	0.00214	9.888	0.00516	9.888	0.01125
9.894	0.00135	9.894	0.00148	9.894	0.00216	9.894	0.00517	9.894	0.01145
9.9	0.00138	9.9	0.00159	9.9	0.00214	9.9	0.00514	9.9	0.0113
9.906	0.00134	9.906	0.00158	9.906	0.00213	9.906	0.00525	9.906	0.01137
9.912	0.00138	9.912	0.00158	9.912	0.00208	9.912	0.00532	9.912	0.01126
9.918	0.00137	9.918	0.00158	9.918	0.00207	9.918	0.00533	9.918	0.01145
9.924	0.00143	9.924	0.00156	9.924	0.0021	9.924	0.00517	9.924	0.01085
9.93	0.00141	9.93	0.0015	9.93	0.00207	9.93	0.00537	9.93	0.01118
9.936	0.00131	9.936	0.00155	9.936	0.00196	9.936	0.00503	9.936	0.01078
9.942	0.00144	9.942	0.00149	9.942	0.00211	9.942	0.00516	9.942	0.01116
9.948	0.00143	9.948	0.00156	9.948	0.00219	9.948	0.00511	9.948	0.01162
9.954	0.00132	9.954	0.00156	9.954	0.00208	9.954	0.00542	9.954	0.01166
9.96	0.00133	9.96	0.00158	9.96	0.00199	9.96	0.00542	9.96	0.01146
9.966	0.00139	9.966	0.00154	9.966	0.00215	9.966	0.0052	9.966	0.0111
9.972	0.00133	9.972	0.00157	9.972	0.00209	9.972	0.00535	9.972	0.01103
9.978	0.00133	9.978	0.00158	9.978	0.00205	9.978	0.00553	9.978	0.01158
9.984	0.00136	9.984	0.00158	9.984	0.00222	9.984	0.00538	9.984	0.01158
9.99	0.00134	9.99	0.00155	9.99	0.00217	9.99	0.0053	9.99	0.01159
9.996	0.00144	9.996	0.00147	9.996	0.00213	9.996	0.0054	9.996	0.01179
10.002	0.00143	10.002	0.00157	10.002	0.00204	10.002	0.00545	10.002	0.01155
10.008	0.0014	10.008	0.00154	10.008	0.00213	10.008	0.00537	10.008	0.01156
10.014	0.00137	10.014	0.0016	10.014	0.00213	10.014	0.00535	10.014	0.01172
10.02	0.00135	10.02	0.00161	10.02	0.00212	10.02	0.00543	10.02	0.01216
10.026	0.00133	10.026	0.00152	10.026	0.00202	10.026	0.0053	10.026	0.01283
10.032	0.0013	10.032	0.00161	10.032	0.00206	10.032	0.00516	10.032	0.01245
10.038	0.00136	10.038	0.00157	10.038	0.00221	10.038	0.00541	10.038	0.01341
10.044	0.00133	10.044	0.00155	10.044	0.00214	10.044	0.00545	10.044	0.01215
10.05	0.00135	10.05	0.00158	10.05	0.00213	10.05	0.00549	10.05	0.01282
10.056	0.00136	10.056	0.0016	10.056	0.00217	10.056	0.00542	10.056	0.01195
10.062	0.00133	10.062	0.0016	10.062	0.00218	10.062	0.00561	10.062	0.01232
10.068	0.00138	10.068	0.0016	10.068	0.00212	10.068	0.00541	10.068	0.01245
10.074	0.00138	10.074	0.00165	10.074	0.00211	10.074	0.00537	10.074	0.01223
10.08	0.0013	10.08	0.00161	10.08	0.00205	10.08	0.00559	10.08	0.01179
10.086	0.00143	10.086	0.00159	10.086	0.00213	10.086	0.0053	10.086	0.01251
10.092	0.00143	10.092	0.00163	10.092	0.0022	10.092	0.00554	10.092	0.01263
10.098	0.00141	10.098	0.00165	10.098	0.00226	10.098	0.00559	10.098	0.01282
10.104	0.00139	10.104	0.00159	10.104	0.00219	10.104	0.00531	10.104	0.01259
10.11	0.00139	10.11	0.00158	10.11	0.00222	10.11	0.00574	10.11	0.01272
10.116	0.0013	10.116	0.00164	10.116	0.00217	10.116	0.00558	10.116	0.01343
10.122	0.00137	10.122	0.00159	10.122	0.00217	10.122	0.00549	10.122	0.01309
10.128	0.00148	10.128	0.00163	10.128	0.00226	10.128	0.00555	10.128	0.01302
10.134	0.00141	10.134	0.00162	10.134	0.00238	10.134	0.00543	10.134	0.01426
10.14	0.00141	10.14	0.00155	10.14	0.00222	10.14	0.0054	10.14	0.01434
10.146	0.00142	10.146	0.00162	10.146	0.00221	10.146	0.00563	10.146	0.0144
10.152	0.00143	10.152	0.00163	10.152	0.00226	10.152	0.00532	10.152	0.01452
10.158	0.00143	10.158	0.00166	10.158	0.00224	10.158	0.00589	10.158	0.0154
10.164	0.0014	10.164	0.0016	10.164	0.00244	10.164	0.0061	10.164	0.01569
10.17	0.00142	10.17	0.0016	10.17	0.00229	10.17	0.00587	10.17	0.01625
10.176	0.00137	10.176	0.00161	10.176	0.0025	10.176	0.00613	10.176	0.01594
10.182	0.00136	10.182	0.00165	10.182	0.0024	10.182	0.00602	10.182	0.01629
10.188	0.00138	10.188	0.00164	10.188	0.00249	10.188	0.00607	10.188	0.01658
10.194	0.00144	10.194	0.0016	10.194	0.00238	10.194	0.00614	10.194	0.01558
10.2	0.00155	10.2	0.00171	10.2	0.00257	10.2	0.00685	10.2	0.0153
10.206	0.00141	10.206	0.00164	10.206	0.00245	10.206	0.00782	10.206	0.0146
10.212	0.00145	10.212	0.00167	10.212	0.00254	10.212	0.00938	10.212	0.0147
10.218	0.0014	10.218	0.0017	10.218	0.00251	10.218	0.00962	10.218	0.01386
10.224	0.00143	10.224	0.0017	10.224	0.00263	10.224	0.0084	10.224	0.0135
10.23	0.00146	10.23	0.00164	10.23	0.00256	10.23	0.00724	10.23	0.01334
10.236	0.00143	10.236	0.00161	10.236	0.00258	10.236	0.00674	10.236	0.0132
10.242	0.00142	10.242	0.00164	10.242	0.0026	10.242	0.00625	10.242	0.0134
10.248	0.0014	10.248	0.00158	10.248	0.00254	10.248	0.00626	10.248	0.01315
10.254	0.00143	10.254	0.00173	10.254	0.00266	10.254	0.00627	10.254	0.01382
10.26	0.00143	10.26	0.00172	10.26	0.00252	10.26	0.00608	10.26	0.01366
10.266	0.00144	10.266	0.00171	10.266	0.00251	10.266	0.00601	10.266	0.01312
10.272	0.00141	10.272	0.00156	10.272	0.00248	10.272	0.00626	10.272	0.01332
10.278	0.00142	10.278	0.00164	10.278	0.00247	10.278	0.00633	10.278	0.01374
10.284	0.00147	10.284	0.00167	10.284	0.00253	10.284	0.00652	10.284	0.01374
10.29	0.00146	10.29	0.0017	10.29	0.00256	10.29	0.0063	10.29	0.01288
10.296	0.00152	10.296	0.00169	10.296	0.00251	10.296	0.00631	10.296	0.01319
10.302	0.00145	10.302	0.00159	10.302	0.00234	10.302	0.00629	10.302	0.01354
10.308	0.00141	10.308	0.00156	10.308	0.00246	10.308	0.0065	10.308	0.01392
10.314	0.00149	10.314	0.00166	10.314	0.0025	10.314	0.00633	10.314	0.01355
10.32	0.00144	10.32	0.00166	10.32	0.00257	10.32	0.00636	10.32	0.01384
10.326	0.00136	10.326	0.00172	10.326	0.00238	10.326	0.00625	10.326	0.01344
10.332	0.0014	10.332	0.00172	10.332	0.00252	10.332	0.0061	10.332	0.01348
10.338	0.00139	10.338	0.00168	10.338	0.0024	10.338	0.00626	10.338	0.01332
10.344	0.0014	10.344	0.00169	10.344	0.00252	10.344	0.0064	10.344	0.01374
10.35	0.00142	10.35	0.00172	10.35	0.00238	10.35	0.00639	10.35	0.01322
10.356	0.00156	10.356	0.00184	10.356	0.00235	10.356	0.00651	10.356	0.01283
10.362	0.0015	10.362	0.00178	10.362	0.00232	10.362	0.00636	10.362	0.01291
10.368	0.00147	10.368	0.00169	10.368	0.00236	10.368	0.00633	10.368	0.01281
10.374	0.00146	10.374	0.00167	10.374	0.00235	10.374	0.00645	10.374	0.01291
10.38	0.00147	10.38	0.00171	10.38	0.00232	10.38	0.00624	10.38	0.01264
10.386	0.00151	10.386	0.00173	10.386	0.00238	10.386	0.00666	10.386	0.01301
10.392	0.00148	10.392	0.0018	10.392	0.00239	10.392	0.00681	10.392	0.01282
10.398	0.00144	10.398	0.00165	10.398	0.00238	10.398	0.00655	10.398	0.01283
10.404	0.00144	10.404	0.00164	10.404	0.00238	10.404	0.00686	10.404	0.0128
10.41	0.00144	10.41	0.00168	10.41	0.00237	10.41	0.00663	10.41	0.01324
10.416	0.00133	10.416	0.00168	10.416	0.00232	10.416	0.00647	10.416	0.01343
10.422	0.00138	10.422	0.00165	10.422	0.00232	10.422	0.00664	10.422	0.01348
10.428	0.00148	10.428	0.00165	10.428	0.00244	10.428	0.00703	10.428	0.01372
10.434	0.00143	10.434	0.00163	10.434	0.00235	10.434	0.00672	10.434	0.01409
10.44	0.0014	10.44	0.00164	10.44	0.00231	10.44	0.00673	10.44	0.01388
10.446	0.0014	10.446	0.00168	10.446	0.00233	10.446	0.00677	10.446	0.01385
10.452	0.00149	10.452	0.00171	10.452	0.00241	10.452	0.00693	10.452	0.01378
10.458	0.00151	10.458	0.00166	10.458	0.00239	10.458	0.00717	10.458	0.01382
10.464	0.00142	10.464	0.00161	10.464	0.00237	10.464	0.00704	10.464	0.01369
10.47	0.00149	10.47	0.00168	10.47	0.00246	10.47	0.00709	10.47	0.01399
10.476	0.00144	10.476	0.00167	10.476	0.00244	10.476	0.00708	10.476	0.01363
10.482	0.00137	10.482	0.00161	10.482	0.00237	10.482	0.00686	10.482	0.01391
10.488	0.00146	10.488	0.00168	10.488	0.00252	10.488	0.0071	10.488	0.01445
10.494	0.00148	10.494	0.00168	10.494	0.00256	10.494	0.00706	10.494	0.01435
10.5	0.00145	10.5	0.00169	10.5	0.00251	10.5	0.00736	10.5	0.01411
10.506	0.0015	10.506	0.00172	10.506	0.00258	10.506	0.0074	10.506	0.01451
10.512	0.00142	10.512	0.00178	10.512	0.00247	10.512	0.00744	10.512	0.01442
10.518	0.00147	10.518	0.00165	10.518	0.00255	10.518	0.00767	10.518	0.01439
10.524	0.00142	10.524	0.00164	10.524	0.00261	10.524	0.00744	10.524	0.01443
10.53	0.00148	10.53	0.00167	10.53	0.0025	10.53	0.0074	10.53	0.01491
10.536	0.00145	10.536	0.00174	10.536	0.00238	10.536	0.0076	10.536	0.01477
10.542	0.00152	10.542	0.00169	10.542	0.00256	10.542	0.00758	10.542	0.01464
10.548	0.00149	10.548	0.00174	10.548	0.00259	10.548	0.00765	10.548	0.01446
10.554	0.00148	10.554	0.00178	10.554	0.00259	10.554	0.00799	10.554	0.01467
10.56	0.00154	10.56	0.00178	10.56	0.00258	10.56	0.00786	10.56	0.01456
10.566	0.00158	10.566	0.00176	10.566	0.00252	10.566	0.00762	10.566	0.01443
10.572	0.00152	10.572	0.00168	10.572	0.00258	10.572	0.00746	10.572	0.01475
10.578	0.00153	10.578	0.00169	10.578	0.00253	10.578	0.0076	10.578	0.01503
10.584	0.00152	10.584	0.00178	10.584	0.00252	10.584	0.00786	10.584	0.01531
10.59	0.00157	10.59	0.00176	10.59	0.00246	10.59	0.00776	10.59	0.01592
10.596	0.0015	10.596	0.00178	10.596	0.00252	10.596	0.00774	10.596	0.01712
10.602	0.00148	10.602	0.00168	10.602	0.00255	10.602	0.00741	10.602	0.01695
10.608	0.00146	10.608	0.00168	10.608	0.00255	10.608	0.00749	10.608	0.01641
10.614	0.00147	10.614	0.00173	10.614	0.00262	10.614	0.00765	10.614	0.01609
10.62	0.00146	10.62	0.00174	10.62	0.0026	10.62	0.00765	10.62	0.01533
10.626	0.00146	10.626	0.00167	10.626	0.00259	10.626	0.00784	10.626	0.01475
10.632	0.00151	10.632	0.00168	10.632	0.00268	10.632	0.00773	10.632	0.01469
10.638	0.00145	10.638	0.00176	10.638	0.00263	10.638	0.00753	10.638	0.01429
10.644	0.00145	10.644	0.00176	10.644	0.00264	10.644	0.0078	10.644	0.01458
10.65	0.00149	10.65	0.00177	10.65	0.00269	10.65	0.00761	10.65	0.01445
10.656	0.00151	10.656	0.00164	10.656	0.00269	10.656	0.00773	10.656	0.01458
10.662	0.00145	10.662	0.00172	10.662	0.0027	10.662	0.00802	10.662	0.01442
10.668	0.00152	10.668	0.00175	10.668	0.00273	10.668	0.00802	10.668	0.01466
10.674	0.00153	10.674	0.00167	10.674	0.00272	10.674	0.00803	10.674	0.0148
10.68	0.00151	10.68	0.00169	10.68	0.0029	10.68	0.00811	10.68	0.01511
10.686	0.00153	10.686	0.00175	10.686	0.00274	10.686	0.00814	10.686	0.01582
10.692	0.00154	10.692	0.00184	10.692	0.00278	10.692	0.00867	10.692	0.01637
10.698	0.00153	10.698	0.00179	10.698	0.00284	10.698	0.0092	10.698	0.01743
10.704	0.00147	10.704	0.00182	10.704	0.00287	10.704	0.00947	10.704	0.01961
10.71	0.00152	10.71	0.00183	10.71	0.00284	10.71	0.00935	10.71	0.02182
10.716	0.0016	10.716	0.00183	10.716	0.003	10.716	0.00923	10.716	0.02371
10.722	0.00159	10.722	0.00188	10.722	0.00296	10.722	0.00888	10.722	0.02282
10.728	0.00154	10.728	0.00184	10.728	0.00281	10.728	0.00852	10.728	0.02135
10.734	0.00152	10.734	0.00175	10.734	0.00291	10.734	0.00825	10.734	0.01978
10.74	0.00159	10.74	0.00179	10.74	0.00297	10.74	0.00816	10.74	0.01851
10.746	0.00157	10.746	0.0018	10.746	0.00298	10.746	0.00814	10.746	0.01852
10.752	0.00154	10.752	0.00178	10.752	0.00291	10.752	0.0081	10.752	0.01851
10.758	0.00157	10.758	0.00175	10.758	0.003	10.758	0.00828	10.758	0.01897
10.764	0.00159	10.764	0.00178	10.764	0.00305	10.764	0.00832	10.764	0.01973
10.77	0.0016	10.77	0.00177	10.77	0.00299	10.77	0.00828	10.77	0.0201
10.776	0.00156	10.776	0.00184	10.776	0.00301	10.776	0.00837	10.776	0.02159
10.782	0.00157	10.782	0.00182	10.782	0.00302	10.782	0.00868	10.782	0.02478
10.788	0.00163	10.788	0.00187	10.788	0.00299	10.788	0.00892	10.788	0.03066
10.794	0.00158	10.794	0.00179	10.794	0.00291	10.794	0.00888	10.794	0.03765
10.8	0.00156	10.8	0.00177	10.8	0.003	10.8	0.00915	10.8	0.0404
10.806	0.00156	10.806	0.00181	10.806	0.00302	10.806	0.00947	10.806	0.03923
10.812	0.00157	10.812	0.00186	10.812	0.00293	10.812	0.00928	10.812	0.03541
10.818	0.00157	10.818	0.00186	10.818	0.00298	10.818	0.00948	10.818	0.03349
10.824	0.00156	10.824	0.00192	10.824	0.00308	10.824	0.00997	10.824	0.03312
10.83	0.00156	10.83	0.00198	10.83	0.00308	10.83	0.01053	10.83	0.0335
10.836	0.00161	10.836	0.00192	10.836	0.0031	10.836	0.01089	10.836	0.03497
10.842	0.00156	10.842	0.00193	10.842	0.0031	10.842	0.01089	10.842	0.03772
10.848	0.0016	10.848	0.00193	10.848	0.00321	10.848	0.01118	10.848	0.04252
10.854	0.00162	10.854	0.00191	10.854	0.00317	10.854	0.01155	10.854	0.04855
10.86	0.0017	10.86	0.00201	10.86	0.00316	10.86	0.01227	10.86	0.0547
10.866	0.00169	10.866	0.002	10.866	0.00311	10.866	0.0129	10.866	0.05689
10.872	0.00167	10.872	0.00201	10.872	0.00313	10.872	0.01343	10.872	0.05603
10.878	0.00175	10.878	0.0021	10.878	0.00317	10.878	0.01463	10.878	0.05468
10.884	0.00177	10.884	0.00212	10.884	0.00319	10.884	0.0155	10.884	0.05265
10.89	0.00178	10.89	0.0021	10.89	0.0031	10.89	0.01604	10.89	0.05213
10.896	0.00175	10.896	0.00207	10.896	0.00305	10.896	0.01696	10.896	0.05299
10.902	0.00179	10.902	0.00207	10.902	0.00315	10.902	0.01847	10.902	0.05452
10.908	0.00179	10.908	0.00201	10.908	0.00304	10.908	0.01983	10.908	0.05615
10.914	0.00185	10.914	0.00197	10.914	0.00298	10.914	0.02088	10.914	0.05669
10.92	0.00184	10.92	0.00201	10.92	0.00304	10.92	0.02257	10.92	0.05513
10.926	0.00179	10.926	0.00211	10.926	0.00309	10.926	0.02451	10.926	0.05281
10.932	0.00173	10.932	0.00201	10.932	0.00314	10.932	0.02603	10.932	0.04996
10.938	0.00171	10.938	0.00199	10.938	0.00324	10.938	0.02755	10.938	0.04708
10.944	0.00179	10.944	0.00204	10.944	0.00321	10.944	0.02972	10.944	0.04638
10.95	0.00182	10.95	0.00208	10.95	0.00311	10.95	0.03141	10.95	0.04638
10.956	0.0018	10.956	0.00207	10.956	0.00309	10.956	0.03314	10.956	0.04531
10.962	0.00182	10.962	0.00205	10.962	0.00314	10.962	0.03455	10.962	0.04307
10.968	0.00178	10.968	0.00208	10.968	0.00315	10.968	0.03595	10.968	0.04179
10.974	0.00179	10.974	0.00212	10.974	0.0031	10.974	0.038	10.974	0.04168
10.98	0.00179	10.98	0.00211	10.98	0.00314	10.98	0.03993	10.98	0.04193
10.986	0.00181	10.986	0.00213	10.986	0.00319	10.986	0.04183	10.986	0.04206
10.992	0.00182	10.992	0.00211	10.992	0.00313	10.992	0.04317	10.992	0.0413
10.998	0.00185	10.998	0.00209	10.998	0.00316	10.998	0.04413	10.998	0.04183
11.004	0.00186	11.004	0.00213	11.004	0.00328	11.004	0.04511	11.004	0.0422
11.01	0.00188	11.01	0.00216	11.01	0.00327	11.01	0.04598	11.01	0.04105
11.016	0.00188	11.016	0.00216	11.016	0.00326	11.016	0.04626	11.016	0.03906
11.022	0.00185	11.022	0.00212	11.022	0.00328	11.022	0.04559	11.022	0.03766
11.028	0.00189	11.028	0.00215	11.028	0.00334	11.028	0.04492	11.028	0.03619
11.034	0.00194	11.034	0.00219	11.034	0.00345	11.034	0.04338	11.034	0.03396
11.04	0.00196	11.04	0.00225	11.04	0.00355	11.04	0.04156	11.04	0.03181
11.046	0.00197	11.046	0.00229	11.046	0.0036	11.046	0.0404	11.046	0.02974
11.052	0.00199	11.052	0.00226	11.052	0.00364	11.052	0.03862	11.052	0.02757
11.058	0.00203	11.058	0.00231	11.058	0.00375	11.058	0.03636	11.058	0.0258
11.064	0.00205	11.064	0.00232	11.064	0.00388	11.064	0.03442	11.064	0.02437
11.07	0.00208	11.07	0.00236	11.07	0.00396	11.07	0.03235	11.07	0.02327
11.076	0.00213	11.076	0.00241	11.076	0.00406	11.076	0.03048	11.076	0.02195
11.082	0.00215	11.082	0.00247	11.082	0.00421	11.082	0.02845	11.082	0.02066
11.088	0.0022	11.088	0.00253	11.088	0.00434	11.088	0.02677	11.088	0.02003
11.094	0.00223	11.094	0.00252	11.094	0.00448	11.094	0.02474	11.094	0.01933
11.1	0.00222	11.1	0.00256	11.1	0.00461	11.1	0.02308	11.1	0.01845
11.106	0.00223	11.106	0.00258	11.106	0.00482	11.106	0.02143	11.106	0.01764
11.112	0.0023	11.112	0.00261	11.112	0.00507	11.112	0.02038	11.112	0.01729
11.118	0.00242	11.118	0.00273	11.118	0.00531	11.118	0.01959	11.118	0.01707
11.124	0.00247	11.124	0.00282	11.124	0.00557	11.124	0.01869	11.124	0.01673
11.13	0.00252	11.13	0.00276	11.13	0.00573	11.13	0.01753	11.13	0.01649
11.136	0.00254	11.136	0.00272	11.136	0.00589	11.136	0.01673	11.136	0.01589
11.142	0.00264	11.142	0.00287	11.142	0.00633	11.142	0.01645	11.142	0.0156
11.148	0.00272	11.148	0.00304	11.148	0.00678	11.148	0.0158	11.148	0.01544
11.154	0.00271	11.154	0.00307	11.154	0.00719	11.154	0.01545	11.154	0.01526
11.16	0.00273	11.16	0.00312	11.16	0.00759	11.16	0.01494	11.16	0.01525
11.166	0.00284	11.166	0.00321	11.166	0.00797	11.166	0.01467	11.166	0.01507
11.172	0.00303	11.172	0.00335	11.172	0.00853	11.172	0.01473	11.172	0.015
11.178	0.00317	11.178	0.00351	11.178	0.00927	11.178	0.01484	11.178	0.01506
11.184	0.00329	11.184	0.00362	11.184	0.00989	11.184	0.01508	11.184	0.01494
11.19	0.00349	11.19	0.00374	11.19	0.01039	11.19	0.01539	11.19	0.01473
11.196	0.00362	11.196	0.00388	11.196	0.01114	11.196	0.01578	11.196	0.01512
11.202	0.00372	11.202	0.00412	11.202	0.01203	11.202	0.01616	11.202	0.0154
11.208	0.00396	11.208	0.00437	11.208	0.01303	11.208	0.01675	11.208	0.01554
11.214	0.00415	11.214	0.00445	11.214	0.01393	11.214	0.01747	11.214	0.01556
11.22	0.00447	11.22	0.00477	11.22	0.01493	11.22	0.01849	11.22	0.01542
11.226	0.00488	11.226	0.00524	11.226	0.01632	11.226	0.02041	11.226	0.01582
11.232	0.00529	11.232	0.00547	11.232	0.01762	11.232	0.02237	11.232	0.0161
11.238	0.00604	11.238	0.00598	11.238	0.01902	11.238	0.02553	11.238	0.01642
11.244	0.00702	11.244	0.00687	11.244	0.02067	11.244	0.02976	11.244	0.0167
11.25	0.0083	11.25	0.00811	11.25	0.02274	11.25	0.0357	11.25	0.01714
11.256	0.00969	11.256	0.00951	11.256	0.02523	11.256	0.04329	11.256	0.01803
11.262	0.01113	11.262	0.01104	11.262	0.02913	11.262	0.04918	11.262	0.01912
11.268	0.0127	11.268	0.01257	11.268	0.03363	11.268	0.05183	11.268	0.02076
11.274	0.01446	11.274	0.0142	11.274	0.03788	11.274	0.05245	11.274	0.02393
11.28	0.0168	11.28	0.01648	11.28	0.04129	11.28	0.05239	11.28	0.03094
11.286	0.01929	11.286	0.01852	11.286	0.04275	11.286	0.05257	11.286	0.05403
11.292	0.02323	11.292	0.02081	11.292	0.04486	11.292	0.05482	11.292	0.11791
11.298	0.03101	11.298	0.02504	11.298	0.04847	11.298	0.06113	11.298	0.22054
11.304	0.04435	11.304	0.03199	11.304	0.0527	11.304	0.07502	11.304	0.31582
11.31	0.06642	11.31	0.04303	11.31	0.05963	11.31	0.10617	11.31	0.31906
11.316	0.09817	11.316	0.06032	11.316	0.07067	11.316	0.15978	11.316	0.2381
11.322	0.13162	11.322	0.08467	11.322	0.09027	11.322	0.21318	11.322	0.15888
11.328	0.1558	11.328	0.11221	11.328	0.13055	11.328	0.22801	11.328	0.10322
11.334	0.15906	11.334	0.13612	11.334	0.19267	11.334	0.19819	11.334	0.07854
11.34	0.13671	11.34	0.15041	11.34	0.24457	11.34	0.15395	11.34	0.07003
11.346	0.10231	11.346	0.15695	11.346	0.24456	11.346	0.12455	11.346	0.0662
11.352	0.07159	11.352	0.17175	11.352	0.20021	11.352	0.11148	11.352	0.06889
11.358	0.05197	11.358	0.18133	11.358	0.14908	11.358	0.10654	11.358	0.07508
11.364	0.04448	11.364	0.16722	11.364	0.11023	11.364	0.10764	11.364	0.08282
11.37	0.04726	11.37	0.14929	11.37	0.08616	11.37	0.11227	11.37	0.09154
11.376	0.05264	11.376	0.14438	11.376	0.07177	11.376	0.12192	11.376	0.10241
11.382	0.05053	11.382	0.14589	11.382	0.0627	11.382	0.13399	11.382	0.11382
11.388	0.04448	11.388	0.1392	11.388	0.05633	11.388	0.14647	11.388	0.12363
11.394	0.04399	11.394	0.12321	11.394	0.05148	11.394	0.16111	11.394	0.13332
11.4	0.05206	11.4	0.1027	11.4	0.04745	11.4	0.17556	11.4	0.14454
11.406	0.06973	11.406	0.08071	11.406	0.04444	11.406	0.18556	11.406	0.15735
11.412	0.09645	11.412	0.06057	11.412	0.04214	11.412	0.18961	11.412	0.17435
11.418	0.12777	11.418	0.044	11.418	0.03998	11.418	0.18788	11.418	0.2019
11.424	0.15303	11.424	0.03195	11.424	0.03812	11.424	0.1836	11.424	0.24638
11.43	0.15621	11.43	0.02451	11.43	0.03625	11.43	0.17681	11.43	0.29387
11.436	0.13729	11.436	0.01991	11.436	0.03333	11.436	0.16695	11.436	0.30865
11.442	0.10809	11.442	0.01713	11.442	0.03057	11.442	0.15629	11.442	0.26674
11.448	0.07827	11.448	0.01522	11.448	0.02832	11.448	0.14408	11.448	0.18553
11.454	0.05605	11.454	0.01361	11.454	0.02584	11.454	0.13038	11.454	0.10817
11.46	0.04011	11.46	0.01181	11.46	0.02358	11.46	0.11609	11.46	0.06097
11.466	0.02825	11.466	0.01004	11.466	0.02158	11.466	0.10032	11.466	0.04076
11.472	0.0211	11.472	0.00886	11.472	0.01957	11.472	0.08433	11.472	0.0338
11.478	0.01711	11.478	0.00849	11.478	0.01799	11.478	0.06982	11.478	0.03133
11.484	0.01482	11.484	0.0085	11.484	0.01689	11.484	0.05796	11.484	0.03028
11.49	0.01316	11.49	0.00789	11.49	0.0157	11.49	0.04877	11.49	0.02992
11.496	0.01131	11.496	0.00671	11.496	0.01454	11.496	0.04099	11.496	0.02997
11.502	0.00963	11.502	0.00569	11.502	0.01352	11.502	0.035	11.502	0.03132
11.508	0.0084	11.508	0.00508	11.508	0.01246	11.508	0.03054	11.508	0.03277
11.514	0.00796	11.514	0.00471	11.514	0.0115	11.514	0.02665	11.514	0.03383
11.52	0.00801	11.52	0.0044	11.52	0.01076	11.52	0.0237	11.52	0.03603
11.526	0.00736	11.526	0.00414	11.526	0.00997	11.526	0.02137	11.526	0.0387
11.532	0.00622	11.532	0.00389	11.532	0.00923	11.532	0.01939	11.532	0.03985
11.538	0.00525	11.538	0.00374	11.538	0.0087	11.538	0.01769	11.538	0.03897
11.544	0.00459	11.544	0.00355	11.544	0.00811	11.544	0.01607	11.544	0.03708
11.55	0.00416	11.55	0.00336	11.55	0.00759	11.55	0.01476	11.55	0.03612
11.556	0.00381	11.556	0.00337	11.556	0.0072	11.556	0.01378	11.556	0.03582
11.562	0.00356	11.562	0.00325	11.562	0.00676	11.562	0.01268	11.562	0.03343
11.568	0.0034	11.568	0.00305	11.568	0.00622	11.568	0.01167	11.568	0.02914
11.574	0.00324	11.574	0.00293	11.574	0.00585	11.574	0.01104	11.574	0.02515
11.58	0.00314	11.58	0.00288	11.58	0.00558	11.58	0.01021	11.58	0.02297
11.586	0.00302	11.586	0.00282	11.586	0.00522	11.586	0.00973	11.586	0.02335
11.592	0.00288	11.592	0.00271	11.592	0.00494	11.592	0.00941	11.592	0.02365
11.598	0.00281	11.598	0.0026	11.598	0.00487	11.598	0.00888	11.598	0.02273
11.604	0.00278	11.604	0.00256	11.604	0.00465	11.604	0.00853	11.604	0.02071
11.61	0.00263	11.61	0.00262	11.61	0.00443	11.61	0.00846	11.61	0.01844
11.616	0.0025	11.616	0.00257	11.616	0.00427	11.616	0.0082	11.616	0.01635
11.622	0.00246	11.622	0.00248	11.622	0.00415	11.622	0.00793	11.622	0.01559
11.628	0.00243	11.628	0.00242	11.628	0.00413	11.628	0.00771	11.628	0.01565
11.634	0.00234	11.634	0.00235	11.634	0.00391	11.634	0.00762	11.634	0.01571
11.64	0.00229	11.64	0.0023	11.64	0.00373	11.64	0.00761	11.64	0.01602
11.646	0.0022	11.646	0.0023	11.646	0.00371	11.646	0.00756	11.646	0.01593
11.652	0.00216	11.652	0.00229	11.652	0.00356	11.652	0.00735	11.652	0.01521
11.658	0.00218	11.658	0.00232	11.658	0.00346	11.658	0.0073	11.658	0.01463
11.664	0.0021	11.664	0.00225	11.664	0.00339	11.664	0.00724	11.664	0.01366
11.67	0.00204	11.67	0.00223	11.67	0.00332	11.67	0.00722	11.67	0.01325
11.676	0.00198	11.676	0.00219	11.676	0.00333	11.676	0.00716	11.676	0.013
11.682	0.00196	11.682	0.00215	11.682	0.00331	11.682	0.00714	11.682	0.01271
11.688	0.00201	11.688	0.00218	11.688	0.00333	11.688	0.00695	11.688	0.01285
11.694	0.00203	11.694	0.00217	11.694	0.0033	11.694	0.00681	11.694	0.01306
11.7	0.00198	11.7	0.00215	11.7	0.00317	11.7	0.00693	11.7	0.0128
11.706	0.00196	11.706	0.00219	11.706	0.00313	11.706	0.00669	11.706	0.01252
11.712	0.00197	11.712	0.00222	11.712	0.00305	11.712	0.00661	11.712	0.01271
11.718	0.00194	11.718	0.00212	11.718	0.00292	11.718	0.00665	11.718	0.0127
11.724	0.00191	11.724	0.00207	11.724	0.00294	11.724	0.00651	11.724	0.01271
11.73	0.00191	11.73	0.00205	11.73	0.00285	11.73	0.00652	11.73	0.0127
11.736	0.00187	11.736	0.00196	11.736	0.00274	11.736	0.00644	11.736	0.01259
11.742	0.00186	11.742	0.00198	11.742	0.00274	11.742	0.00647	11.742	0.01237
11.748	0.00181	11.748	0.00203	11.748	0.00262	11.748	0.00644	11.748	0.01211
11.754	0.00181	11.754	0.00201	11.754	0.00258	11.754	0.00631	11.754	0.01183
11.76	0.0018	11.76	0.0019	11.76	0.00267	11.76	0.00647	11.76	0.01179
11.766	0.00178	11.766	0.00189	11.766	0.00268	11.766	0.00655	11.766	0.0118
11.772	0.00176	11.772	0.00189	11.772	0.00262	11.772	0.00637	11.772	0.01174
11.778	0.0017	11.778	0.00189	11.778	0.00263	11.778	0.00635	11.778	0.01196
11.784	0.00163	11.784	0.00186	11.784	0.00261	11.784	0.00627	11.784	0.01197
11.79	0.00165	11.79	0.00183	11.79	0.00257	11.79	0.00624	11.79	0.01219
11.796	0.0017	11.796	0.00182	11.796	0.00254	11.796	0.00608	11.796	0.01208
11.802	0.00165	11.802	0.00184	11.802	0.00256	11.802	0.006	11.802	0.01146
11.808	0.00164	11.808	0.00183	11.808	0.00251	11.808	0.00607	11.808	0.0113
11.814	0.00156	11.814	0.00181	11.814	0.00244	11.814	0.00625	11.814	0.01163
11.82	0.00155	11.82	0.00183	11.82	0.00243	11.82	0.00628	11.82	0.01174
11.826	0.00157	11.826	0.00175	11.826	0.00252	11.826	0.00611	11.826	0.01188
11.832	0.00162	11.832	0.0018	11.832	0.00251	11.832	0.00623	11.832	0.01205
11.838	0.0016	11.838	0.00188	11.838	0.00249	11.838	0.0064	11.838	0.01206
11.844	0.00153	11.844	0.00181	11.844	0.00244	11.844	0.00637	11.844	0.01224
11.85	0.00152	11.85	0.00179	11.85	0.0024	11.85	0.00616	11.85	0.012
11.856	0.00154	11.856	0.00176	11.856	0.00238	11.856	0.00606	11.856	0.01192
11.862	0.00152	11.862	0.00171	11.862	0.00242	11.862	0.00609	11.862	0.012
11.868	0.00151	11.868	0.00173	11.868	0.00238	11.868	0.00607	11.868	0.01232
11.874	0.00151	11.874	0.00178	11.874	0.00234	11.874	0.00611	11.874	0.01227
11.88	0.0015	11.88	0.00174	11.88	0.00237	11.88	0.00588	11.88	0.01166
11.886	0.00146	11.886	0.00174	11.886	0.00239	11.886	0.0058	11.886	0.0118
11.892	0.00151	11.892	0.00175	11.892	0.00237	11.892	0.00591	11.892	0.01206
11.898	0.0015	11.898	0.00171	11.898	0.0023	11.898	0.00595	11.898	0.01175
11.904	0.00153	11.904	0.0017	11.904	0.00234	11.904	0.0064	11.904	0.01148
11.91	0.00151	11.91	0.0017	11.91	0.00232	11.91	0.00627	11.91	0.01177
11.916	0.00149	11.916	0.00168	11.916	0.0023	11.916	0.00598	11.916	0.01183
11.922	0.00149	11.922	0.00171	11.922	0.00235	11.922	0.00601	11.922	0.01193
11.928	0.00144	11.928	0.00169	11.928	0.00231	11.928	0.00611	11.928	0.01153
11.934	0.00146	11.934	0.00169	11.934	0.00223	11.934	0.00611	11.934	0.01156
11.94	0.00147	11.94	0.00178	11.94	0.00224	11.94	0.00588	11.94	0.01169
11.946	0.00148	11.946	0.00175	11.946	0.0023	11.946	0.00599	11.946	0.01178
11.952	0.00144	11.952	0.00171	11.952	0.00225	11.952	0.00597	11.952	0.01182
11.958	0.00146	11.958	0.0017	11.958	0.00221	11.958	0.006	11.958	0.0119
11.964	0.00149	11.964	0.00171	11.964	0.00223	11.964	0.00597	11.964	0.01171
11.97	0.00144	11.97	0.00172	11.97	0.00222	11.97	0.00588	11.97	0.01142
11.976	0.00147	11.976	0.00177	11.976	0.00224	11.976	0.00591	11.976	0.01174
11.982	0.00152	11.982	0.0017	11.982	0.00227	11.982	0.00594	11.982	0.01201
11.988	0.00145	11.988	0.00168	11.988	0.00224	11.988	0.00587	11.988	0.01179
11.994	0.00142	11.994	0.00169	11.994	0.00224	11.994	0.00584	11.994	0.01165
12	0.00145	12	0.00169	12	0.00223	12	0.00584	12	0.0115
12.006	0.00147	12.006	0.00163	12.006	0.00219	12.006	0.00572	12.006	0.01152
12.012	0.00141	12.012	0.00167	12.012	0.00219	12.012	0.00583	12.012	0.0113
12.018	0.00137	12.018	0.00166	12.018	0.00225	12.018	0.00611	12.018	0.01176
12.024	0.0014	12.024	0.00164	12.024	0.00232	12.024	0.00615	12.024	0.01149
12.03	0.00146	12.03	0.00169	12.03	0.00239	12.03	0.00602	12.03	0.01138
12.036	0.00146	12.036	0.00175	12.036	0.00226	12.036	0.00594	12.036	0.01128
12.042	0.00148	12.042	0.00178	12.042	0.00228	12.042	0.00578	12.042	0.01124
12.048	0.00153	12.048	0.0017	12.048	0.00231	12.048	0.00579	12.048	0.01168
12.054	0.00147	12.054	0.00166	12.054	0.00228	12.054	0.00575	12.054	0.01217
12.06	0.00139	12.06	0.00161	12.06	0.0022	12.06	0.00562	12.06	0.01185
12.066	0.00144	12.066	0.00162	12.066	0.00219	12.066	0.00556	12.066	0.01155
12.072	0.00136	12.072	0.00165	12.072	0.00212	12.072	0.00558	12.072	0.01182
12.078	0.00131	12.078	0.00164	12.078	0.00208	12.078	0.00568	12.078	0.01194
12.084	0.00138	12.084	0.00162	12.084	0.00225	12.084	0.00574	12.084	0.0118
12.09	0.00133	12.09	0.00162	12.09	0.0022	12.09	0.006	12.09	0.01151
12.096	0.00133	12.096	0.00167	12.096	0.00209	12.096	0.00583	12.096	0.01179
12.102	0.0014	12.102	0.00162	12.102	0.00213	12.102	0.00565	12.102	0.01173
12.108	0.00135	12.108	0.00163	12.108	0.00215	12.108	0.00568	12.108	0.0118
12.114	0.00136	12.114	0.00162	12.114	0.00218	12.114	0.00573	12.114	0.01169
12.12	0.00142	12.12	0.00166	12.12	0.00219	12.12	0.00553	12.12	0.01187
12.126	0.00147	12.126	0.00165	12.126	0.00219	12.126	0.00561	12.126	0.012
12.132	0.0014	12.132	0.00171	12.132	0.00216	12.132	0.00559	12.132	0.01198
12.138	0.00142	12.138	0.00165	12.138	0.0021	12.138	0.00576	12.138	0.01254
12.144	0.00138	12.144	0.00157	12.144	0.00217	12.144	0.00579	12.144	0.01237
12.15	0.00135	12.15	0.00161	12.15	0.00219	12.15	0.00571	12.15	0.01233
12.156	0.00135	12.156	0.00165	12.156	0.00219	12.156	0.00585	12.156	0.0124
12.162	0.00139	12.162	0.00169	12.162	0.0022	12.162	0.0059	12.162	0.01206
12.168	0.00138	12.168	0.00169	12.168	0.00226	12.168	0.0058	12.168	0.01219
12.174	0.00135	12.174	0.00165	12.174	0.00215	12.174	0.00568	12.174	0.01254
12.18	0.00134	12.18	0.00158	12.18	0.00223	12.18	0.00566	12.18	0.01187
12.186	0.00134	12.186	0.00164	12.186	0.00224	12.186	0.00589	12.186	0.01158
12.192	0.00134	12.192	0.00169	12.192	0.00214	12.192	0.00606	12.192	0.01179
12.198	0.00132	12.198	0.00163	12.198	0.00217	12.198	0.00607	12.198	0.01176
12.204	0.00133	12.204	0.00162	12.204	0.00216	12.204	0.00672	12.204	0.01209
12.21	0.00134	12.21	0.00164	12.21	0.00218	12.21	0.00651	12.21	0.0117
12.216	0.00132	12.216	0.00158	12.216	0.00219	12.216	0.00642	12.216	0.01182
12.222	0.0013	12.222	0.00164	12.222	0.00215	12.222	0.00612	12.222	0.01191
12.228	0.00132	12.228	0.00168	12.228	0.00221	12.228	0.00581	12.228	0.01194
12.234	0.00131	12.234	0.00155	12.234	0.0022	12.234	0.00568	12.234	0.01184
12.24	0.00131	12.24	0.00162	12.24	0.0022	12.24	0.00555	12.24	0.01219
12.246	0.00132	12.246	0.00159	12.246	0.00224	12.246	0.00558	12.246	0.01234
12.252	0.0014	12.252	0.00161	12.252	0.0023	12.252	0.00559	12.252	0.01238
12.258	0.00137	12.258	0.00159	12.258	0.00223	12.258	0.00577	12.258	0.01223
12.264	0.00132	12.264	0.00153	12.264	0.00214	12.264	0.00561	12.264	0.01187
12.27	0.00139	12.27	0.00154	12.27	0.00217	12.27	0.00568	12.27	0.01254
12.276	0.00136	12.276	0.00158	12.276	0.00221	12.276	0.00562	12.276	0.0126
12.282	0.00142	12.282	0.00159	12.282	0.00224	12.282	0.00551	12.282	0.01275
12.288	0.00139	12.288	0.00161	12.288	0.00221	12.288	0.00557	12.288	0.01308
12.294	0.00134	12.294	0.00155	12.294	0.00224	12.294	0.00569	12.294	0.0128
12.3	0.00133	12.3	0.00157	12.3	0.00216	12.3	0.00559	12.3	0.01199
12.306	0.00134	12.306	0.00162	12.306	0.00224	12.306	0.0057	12.306	0.01223
12.312	0.00134	12.312	0.00157	12.312	0.00221	12.312	0.00563	12.312	0.01213
12.318	0.00135	12.318	0.00166	12.318	0.00228	12.318	0.00575	12.318	0.01185
12.324	0.00133	12.324	0.00165	12.324	0.00228	12.324	0.00576	12.324	0.01219
12.33	0.00133	12.33	0.00165	12.33	0.0022	12.33	0.00556	12.33	0.01207
12.336	0.00128	12.336	0.00161	12.336	0.00223	12.336	0.0057	12.336	0.01177
12.342	0.00133	12.342	0.00169	12.342	0.00225	12.342	0.00585	12.342	0.01208
12.348	0.00131	12.348	0.00162	12.348	0.00219	12.348	0.00579	12.348	0.01183
12.354	0.0014	12.354	0.00173	12.354	0.00223	12.354	0.00579	12.354	0.01198
12.36	0.00137	12.36	0.00174	12.36	0.00225	12.36	0.00587	12.36	0.01202
12.366	0.00131	12.366	0.00161	12.366	0.0022	12.366	0.00588	12.366	0.01203
12.372	0.00131	12.372	0.00157	12.372	0.00216	12.372	0.00611	12.372	0.01239
12.378	0.00131	12.378	0.0016	12.378	0.00218	12.378	0.00603	12.378	0.01232
12.384	0.00134	12.384	0.00162	12.384	0.00228	12.384	0.00593	12.384	0.01211
12.39	0.00129	12.39	0.00164	12.39	0.00222	12.39	0.00562	12.39	0.01235
12.396	0.00127	12.396	0.0016	12.396	0.00223	12.396	0.00571	12.396	0.01231
12.402	0.00135	12.402	0.00153	12.402	0.00221	12.402	0.00584	12.402	0.01182
12.408	0.00138	12.408	0.0016	12.408	0.00224	12.408	0.0059	12.408	0.01235
12.414	0.00136	12.414	0.00157	12.414	0.00228	12.414	0.006	12.414	0.01227
12.42	0.00136	12.42	0.00158	12.42	0.00222	12.42	0.00599	12.42	0.01218
12.426	0.0013	12.426	0.0016	12.426	0.00229	12.426	0.00585	12.426	0.01211
12.432	0.00138	12.432	0.0016	12.432	0.00235	12.432	0.006	12.432	0.0124
12.438	0.00138	12.438	0.00164	12.438	0.00224	12.438	0.00595	12.438	0.01177
12.444	0.00133	12.444	0.00159	12.444	0.00231	12.444	0.00599	12.444	0.01155
12.45	0.00134	12.45	0.00164	12.45	0.00218	12.45	0.00611	12.45	0.01184
12.456	0.00134	12.456	0.00167	12.456	0.0023	12.456	0.00601	12.456	0.01204
12.462	0.00136	12.462	0.00175	12.462	0.00232	12.462	0.00599	12.462	0.01156
12.468	0.00136	12.468	0.00176	12.468	0.00227	12.468	0.006	12.468	0.01188
12.474	0.00141	12.474	0.00169	12.474	0.00224	12.474	0.00607	12.474	0.01198
12.48	0.00139	12.48	0.00168	12.48	0.00221	12.48	0.00607	12.48	0.01193
12.486	0.00132	12.486	0.0016	12.486	0.00228	12.486	0.00602	12.486	0.01199
12.492	0.00133	12.492	0.00163	12.492	0.00226	12.492	0.00612	12.492	0.01211
12.498	0.0014	12.498	0.00168	12.498	0.00215	12.498	0.00578	12.498	0.01164
12.504	0.00133	12.504	0.00165	12.504	0.00214	12.504	0.00587	12.504	0.01173
12.51	0.00137	12.51	0.00166	12.51	0.00236	12.51	0.00613	12.51	0.0117
12.516	0.00136	12.516	0.00164	12.516	0.00233	12.516	0.00623	12.516	0.01185
12.522	0.00136	12.522	0.00156	12.522	0.00223	12.522	0.00613	12.522	0.01179
12.528	0.00133	12.528	0.0016	12.528	0.00232	12.528	0.00608	12.528	0.01177
12.534	0.00142	12.534	0.00159	12.534	0.00233	12.534	0.00628	12.534	0.01213
12.54	0.00141	12.54	0.0016	12.54	0.00235	12.54	0.00612	12.54	0.0118
12.546	0.00134	12.546	0.0016	12.546	0.00225	12.546	0.006	12.546	0.0115
12.552	0.00146	12.552	0.00163	12.552	0.00232	12.552	0.00616	12.552	0.0118
12.558	0.00132	12.558	0.00163	12.558	0.00232	12.558	0.00616	12.558	0.01213
12.564	0.00135	12.564	0.00165	12.564	0.00237	12.564	0.00612	12.564	0.01174
12.57	0.00138	12.57	0.0016	12.57	0.0023	12.57	0.00627	12.57	0.01157
12.576	0.00135	12.576	0.00161	12.576	0.00228	12.576	0.00612	12.576	0.01171
12.582	0.00131	12.582	0.00168	12.582	0.00222	12.582	0.00623	12.582	0.01193
12.588	0.00128	12.588	0.0016	12.588	0.00231	12.588	0.00618	12.588	0.01199
12.594	0.00134	12.594	0.0016	12.594	0.00239	12.594	0.00618	12.594	0.01177
12.6	0.00126	12.6	0.0016	12.6	0.00232	12.6	0.00612	12.6	0.01165
12.606	0.00134	12.606	0.00157	12.606	0.00238	12.606	0.00617	12.606	0.01168
12.612	0.00141	12.612	0.00165	12.612	0.00235	12.612	0.00613	12.612	0.01181
12.618	0.00143	12.618	0.00169	12.618	0.00232	12.618	0.00628	12.618	0.01173
12.624	0.00135	12.624	0.00166	12.624	0.0023	12.624	0.00604	12.624	0.01179
12.63	0.0014	12.63	0.00165	12.63	0.00244	12.63	0.0063	12.63	0.0115
12.636	0.00136	12.636	0.00162	12.636	0.00234	12.636	0.00628	12.636	0.01192
12.642	0.00142	12.642	0.00165	12.642	0.00236	12.642	0.00623	12.642	0.01216
12.648	0.00137	12.648	0.0016	12.648	0.00241	12.648	0.00648	12.648	0.01179
12.654	0.00141	12.654	0.00159	12.654	0.00238	12.654	0.00634	12.654	0.0119
12.66	0.00141	12.66	0.00162	12.66	0.00235	12.66	0.0062	12.66	0.0119
12.666	0.0014	12.666	0.00161	12.666	0.0023	12.666	0.00619	12.666	0.0119
12.672	0.00135	12.672	0.00158	12.672	0.00235	12.672	0.0062	12.672	0.01169
12.678	0.00139	12.678	0.00158	12.678	0.00235	12.678	0.00604	12.678	0.01198
12.684	0.00127	12.684	0.00165	12.684	0.00239	12.684	0.00599	12.684	0.01213
12.69	0.00134	12.69	0.00154	12.69	0.00248	12.69	0.00606	12.69	0.01214
12.696	0.00136	12.696	0.00155	12.696	0.00243	12.696	0.00612	12.696	0.01194
12.702	0.00132	12.702	0.00167	12.702	0.00246	12.702	0.00595	12.702	0.01209
12.708	0.00138	12.708	0.00171	12.708	0.00249	12.708	0.00626	12.708	0.01187
12.714	0.00144	12.714	0.00167	12.714	0.00254	12.714	0.00599	12.714	0.01208
12.72	0.00136	12.72	0.00154	12.72	0.00247	12.72	0.006	12.72	0.01137
12.726	0.00134	12.726	0.00158	12.726	0.00243	12.726	0.00602	12.726	0.01157
12.732	0.00136	12.732	0.00172	12.732	0.00257	12.732	0.00624	12.732	0.01176
12.738	0.0014	12.738	0.00176	12.738	0.00253	12.738	0.00589	12.738	0.01209
12.744	0.00141	12.744	0.0017	12.744	0.00261	12.744	0.00609	12.744	0.0119
12.75	0.00141	12.75	0.00168	12.75	0.00267	12.75	0.00619	12.75	0.01222
12.756	0.00145	12.756	0.00162	12.756	0.00264	12.756	0.00607	12.756	0.01241
12.762	0.00143	12.762	0.00169	12.762	0.00256	12.762	0.00593	12.762	0.01238
12.768	0.00139	12.768	0.00166	12.768	0.0025	12.768	0.00597	12.768	0.01238
12.774	0.0014	12.774	0.00166	12.774	0.00258	12.774	0.00575	12.774	0.01261
12.78	0.00137	12.78	0.0016	12.78	0.00261	12.78	0.00597	12.78	0.01307
12.786	0.00144	12.786	0.00167	12.786	0.00264	12.786	0.00603	12.786	0.01295
12.792	0.00143	12.792	0.00163	12.792	0.00261	12.792	0.00599	12.792	0.0127
12.798	0.00144	12.798	0.00168	12.798	0.00268	12.798	0.00602	12.798	0.01298
12.804	0.00143	12.804	0.0016	12.804	0.00266	12.804	0.00593	12.804	0.01278
12.81	0.00139	12.81	0.00167	12.81	0.00262	12.81	0.00587	12.81	0.0124
12.816	0.00143	12.816	0.00162	12.816	0.00271	12.816	0.00574	12.816	0.01267
12.822	0.00145	12.822	0.00175	12.822	0.00259	12.822	0.00572	12.822	0.01348
12.828	0.0014	12.828	0.00171	12.828	0.00265	12.828	0.00554	12.828	0.01397
12.834	0.00138	12.834	0.00169	12.834	0.0026	12.834	0.00587	12.834	0.01445
12.84	0.0014	12.84	0.00163	12.84	0.00272	12.84	0.00582	12.84	0.0139
12.846	0.00136	12.846	0.00171	12.846	0.00274	12.846	0.00554	12.846	0.01361
12.852	0.00148	12.852	0.0017	12.852	0.00269	12.852	0.00565	12.852	0.01368
12.858	0.00141	12.858	0.00168	12.858	0.00268	12.858	0.00586	12.858	0.01374
12.864	0.00145	12.864	0.00171	12.864	0.00272	12.864	0.00598	12.864	0.01365
12.87	0.00143	12.87	0.00167	12.87	0.00273	12.87	0.00559	12.87	0.01348
12.876	0.00138	12.876	0.0017	12.876	0.00273	12.876	0.00589	12.876	0.01368
12.882	0.00147	12.882	0.00171	12.882	0.00275	12.882	0.00586	12.882	0.01336
12.888	0.00143	12.888	0.00167	12.888	0.00271	12.888	0.00578	12.888	0.0132
12.894	0.00135	12.894	0.00163	12.894	0.00276	12.894	0.00594	12.894	0.01355
12.9	0.00155	12.9	0.00179	12.9	0.00265	12.9	0.00625	12.9	0.01366
12.906	0.0014	12.906	0.00172	12.906	0.00262	12.906	0.00585	12.906	0.01352
12.912	0.00154	12.912	0.00173	12.912	0.00275	12.912	0.00588	12.912	0.01283
12.918	0.00145	12.918	0.00169	12.918	0.0028	12.918	0.0061	12.918	0.01278
12.924	0.00144	12.924	0.0018	12.924	0.00275	12.924	0.00625	12.924	0.01304
12.93	0.0015	12.93	0.00179	12.93	0.00273	12.93	0.00601	12.93	0.01367
12.936	0.00159	12.936	0.00178	12.936	0.0029	12.936	0.00619	12.936	0.01495
12.942	0.00156	12.942	0.00184	12.942	0.00299	12.942	0.00615	12.942	0.01487
12.948	0.00152	12.948	0.00182	12.948	0.00293	12.948	0.00624	12.948	0.01564
12.954	0.00147	12.954	0.00194	12.954	0.00294	12.954	0.00642	12.954	0.01517
12.96	0.00154	12.96	0.0019	12.96	0.00295	12.96	0.00603	12.96	0.01537
12.966	0.00154	12.966	0.00189	12.966	0.00292	12.966	0.00631	12.966	0.01534
12.972	0.00156	12.972	0.0019	12.972	0.00297	12.972	0.00623	12.972	0.01493
12.978	0.00158	12.978	0.00182	12.978	0.00287	12.978	0.00627	12.978	0.01594
12.984	0.00164	12.984	0.00184	12.984	0.0028	12.984	0.00648	12.984	0.01612
12.99	0.00159	12.99	0.00179	12.99	0.0028	12.99	0.00643	12.99	0.01627
12.996	0.00158	12.996	0.00184	12.996	0.00302	12.996	0.00647	12.996	0.01693
13.002	0.00161	13.002	0.00185	13.002	0.00296	13.002	0.00719	13.002	0.0166
13.008	0.00157	13.008	0.00185	13.008	0.0029	13.008	0.00711	13.008	0.01717
13.014	0.00164	13.014	0.0018	13.014	0.00292	13.014	0.00763	13.014	0.01813
13.02	0.00159	13.02	0.00177	13.02	0.00308	13.02	0.00825	13.02	0.01916
13.026	0.00152	13.026	0.00174	13.026	0.00287	13.026	0.00862	13.026	0.01966
13.032	0.00155	13.032	0.00188	13.032	0.00311	13.032	0.00892	13.032	0.01957
13.038	0.00149	13.038	0.00174	13.038	0.0031	13.038	0.00878	13.038	0.01938
13.044	0.00166	13.044	0.00175	13.044	0.00296	13.044	0.00917	13.044	0.01941
13.05	0.00163	13.05	0.00194	13.05	0.00318	13.05	0.00958	13.05	0.01967
13.056	0.0016	13.056	0.00181	13.056	0.00306	13.056	0.00975	13.056	0.01911
13.062	0.00159	13.062	0.00186	13.062	0.0031	13.062	0.01085	13.062	0.01872
13.068	0.00167	13.068	0.00191	13.068	0.00317	13.068	0.01127	13.068	0.01762
13.074	0.00158	13.074	0.00185	13.074	0.00323	13.074	0.01159	13.074	0.01704
13.08	0.00166	13.08	0.00194	13.08	0.00313	13.08	0.01209	13.08	0.01648
13.086	0.00156	13.086	0.00185	13.086	0.00322	13.086	0.01227	13.086	0.01616
13.092	0.00157	13.092	0.00189	13.092	0.00325	13.092	0.01225	13.092	0.01537
13.098	0.00159	13.098	0.00189	13.098	0.00325	13.098	0.01228	13.098	0.01472
13.104	0.00163	13.104	0.00193	13.104	0.00327	13.104	0.01147	13.104	0.01459
13.11	0.00165	13.11	0.00194	13.11	0.00334	13.11	0.01139	13.11	0.01383
13.116	0.00166	13.116	0.00191	13.116	0.00338	13.116	0.01089	13.116	0.01409
13.122	0.00162	13.122	0.00192	13.122	0.00339	13.122	0.01035	13.122	0.01355
13.128	0.00172	13.128	0.00199	13.128	0.00345	13.128	0.01046	13.128	0.01275
13.134	0.00172	13.134	0.00198	13.134	0.00341	13.134	0.00972	13.134	0.01225
13.14	0.00171	13.14	0.00197	13.14	0.00353	13.14	0.00917	13.14	0.01204
13.146	0.00177	13.146	0.00197	13.146	0.00365	13.146	0.00918	13.146	0.01245
13.152	0.00193	13.152	0.00215	13.152	0.00384	13.152	0.00923	13.152	0.01232
13.158	0.00199	13.158	0.00206	13.158	0.00363	13.158	0.00876	13.158	0.01186
13.164	0.00225	13.164	0.00216	13.164	0.00384	13.164	0.00856	13.164	0.01163
13.17	0.00231	13.17	0.00228	13.17	0.00384	13.17	0.00894	13.17	0.01181
13.176	0.00208	13.176	0.00236	13.176	0.00387	13.176	0.00881	13.176	0.01177
13.182	0.00216	13.182	0.0024	13.182	0.00401	13.182	0.00908	13.182	0.01202
13.188	0.00222	13.188	0.00234	13.188	0.00416	13.188	0.00899	13.188	0.01143
13.194	0.00233	13.194	0.00237	13.194	0.00441	13.194	0.00928	13.194	0.0119
13.2	0.00228	13.2	0.00242	13.2	0.00454	13.2	0.00909	13.2	0.01207
13.206	0.00241	13.206	0.00247	13.206	0.00464	13.206	0.00931	13.206	0.01186
13.212	0.00253	13.212	0.00255	13.212	0.00475	13.212	0.00869	13.212	0.01184
13.218	0.00259	13.218	0.0027	13.218	0.00486	13.218	0.00902	13.218	0.01214
13.224	0.00279	13.224	0.00278	13.224	0.00496	13.224	0.00892	13.224	0.01224
13.23	0.00304	13.23	0.00286	13.23	0.00528	13.23	0.00921	13.23	0.01238
13.236	0.00341	13.236	0.00292	13.236	0.00532	13.236	0.00948	13.236	0.01281
13.242	0.0041	13.242	0.00322	13.242	0.00553	13.242	0.00915	13.242	0.01414
13.248	0.00491	13.248	0.00351	13.248	0.00575	13.248	0.00998	13.248	0.01795
13.254	0.00603	13.254	0.00399	13.254	0.00582	13.254	0.01014	13.254	0.02553
13.26	0.00742	13.26	0.00456	13.26	0.00641	13.26	0.0112	13.26	0.03588
13.266	0.00887	13.266	0.00518	13.266	0.00689	13.266	0.01287	13.266	0.03903
13.272	0.01003	13.272	0.00594	13.272	0.00734	13.272	0.01621	13.272	0.0371
13.278	0.01021	13.278	0.0066	13.278	0.00797	13.278	0.02133	13.278	0.0302
13.284	0.01009	13.284	0.00752	13.284	0.00881	13.284	0.02715	13.284	0.0245
13.29	0.00938	13.29	0.00821	13.29	0.01062	13.29	0.02901	13.29	0.02228
13.296	0.00819	13.296	0.00884	13.296	0.01415	13.296	0.02807	13.296	0.02191
13.302	0.0072	13.302	0.00932	13.302	0.01912	13.302	0.02681	13.302	0.02248
13.308	0.00618	13.308	0.00961	13.308	0.02314	13.308	0.02549	13.308	0.02303
13.314	0.0055	13.314	0.0108	13.314	0.02283	13.314	0.02475	13.314	0.02341
13.32	0.00505	13.32	0.01488	13.32	0.01953	13.32	0.02575	13.32	0.02411
13.326	0.00523	13.326	0.02204	13.326	0.0156	13.326	0.02588	13.326	0.02451
13.332	0.00562	13.332	0.02835	13.332	0.01293	13.332	0.0257	13.332	0.02505
13.338	0.0069	13.338	0.02943	13.338	0.01155	13.338	0.0258	13.338	0.02641
13.344	0.00974	13.344	0.02457	13.344	0.0106	13.344	0.02536	13.344	0.02938
13.35	0.01451	13.35	0.01735	13.35	0.00925	13.35	0.02428	13.35	0.03285
13.356	0.02155	13.356	0.01316	13.356	0.00866	13.356	0.02302	13.356	0.03929
13.362	0.02562	13.362	0.01059	13.362	0.00797	13.362	0.02224	13.362	0.04367
13.368	0.02344	13.368	0.00864	13.368	0.00742	13.368	0.02089	13.368	0.04179
13.374	0.01673	13.374	0.0071	13.374	0.00704	13.374	0.01989	13.374	0.03327
13.38	0.01203	13.38	0.00572	13.38	0.00644	13.38	0.01881	13.38	0.02294
13.386	0.00984	13.386	0.00487	13.386	0.00614	13.386	0.01767	13.386	0.01635
13.392	0.00925	13.392	0.00404	13.392	0.00583	13.392	0.01562	13.392	0.01381
13.398	0.00949	13.398	0.00349	13.398	0.00555	13.398	0.01442	13.398	0.01355
13.404	0.00923	13.404	0.00318	13.404	0.00542	13.404	0.01341	13.404	0.01361
13.41	0.00834	13.41	0.00293	13.41	0.00496	13.41	0.01231	13.41	0.01307
13.416	0.00686	13.416	0.0027	13.416	0.0047	13.416	0.01155	13.416	0.01278
13.422	0.00547	13.422	0.0027	13.422	0.00461	13.422	0.011	13.422	0.01323
13.428	0.00445	13.428	0.00247	13.428	0.00443	13.428	0.01063	13.428	0.0132
13.434	0.00355	13.434	0.00246	13.434	0.00413	13.434	0.00996	13.434	0.01301
13.44	0.00308	13.44	0.0023	13.44	0.00404	13.44	0.00961	13.44	0.01392
13.446	0.00275	13.446	0.00226	13.446	0.00384	13.446	0.00984	13.446	0.01528
13.452	0.00251	13.452	0.0022	13.452	0.00383	13.452	0.00968	13.452	0.01617
13.458	0.0023	13.458	0.00216	13.458	0.00376	13.458	0.00931	13.458	0.01654
13.464	0.00225	13.464	0.00211	13.464	0.00363	13.464	0.00939	13.464	0.0166
13.47	0.00214	13.47	0.00203	13.47	0.00341	13.47	0.00859	13.47	0.01598
13.476	0.00211	13.476	0.00203	13.476	0.00344	13.476	0.00825	13.476	0.01395
13.482	0.00202	13.482	0.00198	13.482	0.00344	13.482	0.00803	13.482	0.01207
13.488	0.00192	13.488	0.00195	13.488	0.00336	13.488	0.00781	13.488	0.01134
13.494	0.00191	13.494	0.00193	13.494	0.00323	13.494	0.00765	13.494	0.01078
13.5	0.00191	13.5	0.00199	13.5	0.00322	13.5	0.00743	13.5	0.01083
13.506	0.00182	13.506	0.0019	13.506	0.00323	13.506	0.00744	13.506	0.01061
13.512	0.00179	13.512	0.00194	13.512	0.00334	13.512	0.00714	13.512	0.01025
13.518	0.00172	13.518	0.00184	13.518	0.00323	13.518	0.00693	13.518	0.01076
13.524	0.00169	13.524	0.00181	13.524	0.00308	13.524	0.00676	13.524	0.01069
13.53	0.00174	13.53	0.00189	13.53	0.00317	13.53	0.00678	13.53	0.01092
13.536	0.00171	13.536	0.0019	13.536	0.00298	13.536	0.0067	13.536	0.0111
13.542	0.00165	13.542	0.00186	13.542	0.00305	13.542	0.00674	13.542	0.0108
13.548	0.00161	13.548	0.00188	13.548	0.00302	13.548	0.00664	13.548	0.01112
13.554	0.00171	13.554	0.00184	13.554	0.00304	13.554	0.00658	13.554	0.01136
13.56	0.00165	13.56	0.00184	13.56	0.00313	13.56	0.0065	13.56	0.01079
13.566	0.00159	13.566	0.00182	13.566	0.00307	13.566	0.00663	13.566	0.01133
13.572	0.00161	13.572	0.00182	13.572	0.0031	13.572	0.00654	13.572	0.01117
13.578	0.0016	13.578	0.0018	13.578	0.00314	13.578	0.00655	13.578	0.01109
13.584	0.00167	13.584	0.00182	13.584	0.00315	13.584	0.00686	13.584	0.01092
13.59	0.00157	13.59	0.00193	13.59	0.00319	13.59	0.00651	13.59	0.011
13.596	0.00163	13.596	0.00185	13.596	0.00322	13.596	0.00638	13.596	0.01062
13.602	0.00168	13.602	0.00193	13.602	0.00329	13.602	0.00663	13.602	0.01057
13.608	0.00169	13.608	0.00186	13.608	0.00346	13.608	0.00666	13.608	0.01072
13.614	0.00172	13.614	0.00186	13.614	0.00345	13.614	0.00656	13.614	0.011
13.62	0.00172	13.62	0.00193	13.62	0.00353	13.62	0.00673	13.62	0.01128
13.626	0.00178	13.626	0.00191	13.626	0.0036	13.626	0.00664	13.626	0.01124
13.632	0.00177	13.632	0.00189	13.632	0.00358	13.632	0.00669	13.632	0.01053
13.638	0.00179	13.638	0.00193	13.638	0.00371	13.638	0.00691	13.638	0.01147
13.644	0.00185	13.644	0.00204	13.644	0.00377	13.644	0.0071	13.644	0.0115
13.65	0.00182	13.65	0.00211	13.65	0.00386	13.65	0.00697	13.65	0.01132
13.656	0.00184	13.656	0.00213	13.656	0.00386	13.656	0.00679	13.656	0.01174
13.662	0.00196	13.662	0.00216	13.662	0.00406	13.662	0.00739	13.662	0.0118
13.668	0.00195	13.668	0.00215	13.668	0.0042	13.668	0.00753	13.668	0.01144
13.674	0.00205	13.674	0.00211	13.674	0.0045	13.674	0.0079	13.674	0.01156
13.68	0.00209	13.68	0.00226	13.68	0.00447	13.68	0.00813	13.68	0.01143
13.686	0.00213	13.686	0.00233	13.686	0.00455	13.686	0.00878	13.686	0.01213
13.692	0.00215	13.692	0.00226	13.692	0.00467	13.692	0.00933	13.692	0.01242
13.698	0.00227	13.698	0.0023	13.698	0.00492	13.698	0.0098	13.698	0.0123
13.704	0.00236	13.704	0.00245	13.704	0.00524	13.704	0.01042	13.704	0.01254
13.71	0.00247	13.71	0.00255	13.71	0.00553	13.71	0.01087	13.71	0.0124
13.716	0.0025	13.716	0.00261	13.716	0.00578	13.716	0.01164	13.716	0.01298
13.722	0.0026	13.722	0.00259	13.722	0.00602	13.722	0.01182	13.722	0.01294
13.728	0.00265	13.728	0.0027	13.728	0.00618	13.728	0.01257	13.728	0.01286
13.734	0.00287	13.734	0.0028	13.734	0.00647	13.734	0.01336	13.734	0.01361
13.74	0.00306	13.74	0.00281	13.74	0.00644	13.74	0.01398	13.74	0.01339
13.746	0.00325	13.746	0.00289	13.746	0.00662	13.746	0.01508	13.746	0.0134
13.752	0.00358	13.752	0.00301	13.752	0.00661	13.752	0.01648	13.752	0.01379
13.758	0.00394	13.758	0.00315	13.758	0.00678	13.758	0.01812	13.758	0.01455
13.764	0.00449	13.764	0.00328	13.764	0.00691	13.764	0.02008	13.764	0.01577
13.77	0.00517	13.77	0.0035	13.77	0.00698	13.77	0.02169	13.77	0.01849
13.776	0.00587	13.776	0.00364	13.776	0.00716	13.776	0.02339	13.776	0.02079
13.782	0.0068	13.782	0.00379	13.782	0.00726	13.782	0.0243	13.782	0.02309
13.788	0.00789	13.788	0.00415	13.788	0.00756	13.788	0.02543	13.788	0.02696
13.794	0.00935	13.794	0.0046	13.794	0.00778	13.794	0.02594	13.794	0.03289
13.8	0.01079	13.8	0.00502	13.8	0.00796	13.8	0.02538	13.8	0.04258
13.806	0.01236	13.806	0.00569	13.806	0.0084	13.806	0.02452	13.806	0.05265
13.812	0.01361	13.812	0.00626	13.812	0.00858	13.812	0.02385	13.812	0.05324
13.818	0.01499	13.818	0.0072	13.818	0.00891	13.818	0.02344	13.818	0.04882
13.824	0.0157	13.824	0.00798	13.824	0.0094	13.824	0.02373	13.824	0.04378
13.83	0.01591	13.83	0.00877	13.83	0.00974	13.83	0.02431	13.83	0.04264
13.836	0.01566	13.836	0.00987	13.836	0.01049	13.836	0.02541	13.836	0.04995
13.842	0.01479	13.842	0.01122	13.842	0.01114	13.842	0.02728	13.842	0.06988
13.848	0.01381	13.848	0.01236	13.848	0.01197	13.848	0.03098	13.848	0.09966
13.854	0.01238	13.854	0.01327	13.854	0.01262	13.854	0.03707	13.854	0.11907
13.86	0.01127	13.86	0.01429	13.86	0.01381	13.86	0.0466	13.86	0.12474
13.866	0.01013	13.866	0.01502	13.866	0.0152	13.866	0.06035	13.866	0.12127
13.872	0.00897	13.872	0.01554	13.872	0.01753	13.872	0.0775	13.872	0.11163
13.878	0.00802	13.878	0.01575	13.878	0.02125	13.878	0.09408	13.878	0.10353
13.884	0.00732	13.884	0.01595	13.884	0.02698	13.884	0.10006	13.884	0.10043
13.89	0.00678	13.89	0.01616	13.89	0.03573	13.89	0.09487	13.89	0.10112
13.896	0.00633	13.896	0.01666	13.896	0.04717	13.896	0.09105	13.896	0.10325
13.902	0.00625	13.902	0.01756	13.902	0.05596	13.902	0.08738	13.902	0.10719
13.908	0.00636	13.908	0.02089	13.908	0.05788	13.908	0.08702	13.908	0.10818
13.914	0.00664	13.914	0.02916	13.914	0.05261	13.914	0.08673	13.914	0.10249
13.92	0.00705	13.92	0.04262	13.92	0.04412	13.92	0.08542	13.92	0.08884
13.926	0.00781	13.926	0.05578	13.926	0.03745	13.926	0.08374	13.926	0.07016
13.932	0.00937	13.932	0.06527	13.932	0.03278	13.932	0.0809	13.932	0.04899
13.938	0.01258	13.938	0.07388	13.938	0.03001	13.938	0.07714	13.938	0.03372
13.944	0.01636	13.944	0.07724	13.944	0.02786	13.944	0.06992	13.944	0.02379
13.95	0.01884	13.95	0.0732	13.95	0.026	13.95	0.06205	13.95	0.01799
13.956	0.02059	13.956	0.06225	13.956	0.02479	13.956	0.0547	13.956	0.01514
13.962	0.02584	13.962	0.04939	13.962	0.02421	13.962	0.04753	13.962	0.0136
13.968	0.03646	13.968	0.03657	13.968	0.02317	13.968	0.04044	13.968	0.01227
13.974	0.05377	13.974	0.02643	13.974	0.02198	13.974	0.03406	13.974	0.01203
13.98	0.073	13.98	0.01925	13.98	0.02107	13.98	0.02902	13.98	0.01195
13.986	0.08388	13.986	0.01453	13.986	0.01974	13.986	0.02463	13.986	0.01152
13.992	0.08331	13.992	0.01168	13.992	0.01808	13.992	0.02097	13.992	0.01131
13.998	0.07087	13.998	0.00975	13.998	0.01643	13.998	0.01815	13.998	0.01142
14.004	0.05424	14.004	0.0085	14.004	0.01554	14.004	0.01626	14.004	0.0116
14.01	0.03826	14.01	0.00748	14.01	0.01405	14.01	0.0144	14.01	0.01116
14.016	0.02643	14.016	0.00656	14.016	0.01261	14.016	0.01322	14.016	0.01116
14.022	0.01874	14.022	0.00596	14.022	0.01159	14.022	0.01233	14.022	0.01153
14.028	0.01403	14.028	0.00548	14.028	0.01064	14.028	0.01114	14.028	0.01167
14.034	0.01107	14.034	0.00514	14.034	0.00999	14.034	0.01061	14.034	0.01157
14.04	0.00915	14.04	0.00464	14.04	0.00915	14.04	0.01034	14.04	0.01162
14.046	0.00781	14.046	0.0041	14.046	0.0083	14.046	0.00978	14.046	0.01148
14.052	0.00675	14.052	0.0037	14.052	0.00765	14.052	0.00953	14.052	0.01137
14.058	0.00597	14.058	0.00343	14.058	0.00713	14.058	0.00939	14.058	0.01137
14.064	0.00541	14.064	0.0031	14.064	0.00657	14.064	0.00924	14.064	0.01183
14.07	0.00498	14.07	0.00288	14.07	0.00612	14.07	0.00923	14.07	0.01143
14.076	0.0044	14.076	0.00282	14.076	0.0057	14.076	0.00895	14.076	0.01082
14.082	0.0039	14.082	0.00269	14.082	0.00533	14.082	0.00893	14.082	0.01055
14.088	0.00349	14.088	0.00249	14.088	0.00503	14.088	0.00858	14.088	0.01088
14.094	0.00318	14.094	0.00236	14.094	0.00476	14.094	0.00843	14.094	0.01084
14.1	0.00299	14.1	0.00232	14.1	0.00459	14.1	0.00843	14.1	0.0107
14.106	0.00279	14.106	0.00229	14.106	0.00432	14.106	0.00838	14.106	0.01074
14.112	0.00265	14.112	0.00224	14.112	0.00409	14.112	0.00809	14.112	0.01097
14.118	0.0024	14.118	0.00214	14.118	0.00393	14.118	0.00761	14.118	0.01067
14.124	0.00225	14.124	0.00212	14.124	0.00372	14.124	0.0073	14.124	0.01064
14.13	0.0022	14.13	0.00205	14.13	0.00351	14.13	0.00713	14.13	0.01083
14.136	0.00223	14.136	0.00201	14.136	0.00332	14.136	0.00708	14.136	0.01096
14.142	0.00214	14.142	0.00195	14.142	0.00327	14.142	0.007	14.142	0.01104
14.148	0.00197	14.148	0.00189	14.148	0.00312	14.148	0.00674	14.148	0.01115
14.154	0.00178	14.154	0.00181	14.154	0.00301	14.154	0.00645	14.154	0.01135
14.16	0.00175	14.16	0.00178	14.16	0.00293	14.16	0.00649	14.16	0.01172
14.166	0.00174	14.166	0.00181	14.166	0.00274	14.166	0.00656	14.166	0.01163
14.172	0.00174	14.172	0.00175	14.172	0.00276	14.172	0.00637	14.172	0.01186
14.178	0.00173	14.178	0.00172	14.178	0.00273	14.178	0.00633	14.178	0.01207
14.184	0.00168	14.184	0.00173	14.184	0.00262	14.184	0.00611	14.184	0.01185
14.19	0.00161	14.19	0.00171	14.19	0.00258	14.19	0.00588	14.19	0.01186
14.196	0.00158	14.196	0.00171	14.196	0.00256	14.196	0.00579	14.196	0.01192
14.202	0.00159	14.202	0.00168	14.202	0.00244	14.202	0.00567	14.202	0.01154
14.208	0.00154	14.208	0.00165	14.208	0.00239	14.208	0.00571	14.208	0.0111
14.214	0.00148	14.214	0.00162	14.214	0.00227	14.214	0.00558	14.214	0.01062
14.22	0.00148	14.22	0.00158	14.22	0.0023	14.22	0.00542	14.22	0.01005
14.226	0.00144	14.226	0.00157	14.226	0.00234	14.226	0.00546	14.226	0.00974
14.232	0.00144	14.232	0.00154	14.232	0.0023	14.232	0.00538	14.232	0.00948
14.238	0.00143	14.238	0.00152	14.238	0.00226	14.238	0.00522	14.238	0.00906
14.244	0.00138	14.244	0.00152	14.244	0.00222	14.244	0.00519	14.244	0.00944
14.25	0.00135	14.25	0.00156	14.25	0.00225	14.25	0.0051	14.25	0.00966
14.256	0.00133	14.256	0.00151	14.256	0.00222	14.256	0.00502	14.256	0.0092
14.262	0.00136	14.262	0.0015	14.262	0.00218	14.262	0.00503	14.262	0.00899
14.268	0.0014	14.268	0.00153	14.268	0.00218	14.268	0.005	14.268	0.00877
14.274	0.00136	14.274	0.00154	14.274	0.00212	14.274	0.00495	14.274	0.00876
14.28	0.00133	14.28	0.00156	14.28	0.00208	14.28	0.0048	14.28	0.00891
14.286	0.0013	14.286	0.00154	14.286	0.00203	14.286	0.00477	14.286	0.00891
14.292	0.00129	14.292	0.0015	14.292	0.00208	14.292	0.00494	14.292	0.00897
14.298	0.00126	14.298	0.00143	14.298	0.00211	14.298	0.0048	14.298	0.00881
14.304	0.00124	14.304	0.00144	14.304	0.00205	14.304	0.00476	14.304	0.00897
14.31	0.00126	14.31	0.00145	14.31	0.00206	14.31	0.00482	14.31	0.00905
14.316	0.00129	14.316	0.00148	14.316	0.00202	14.316	0.00474	14.316	0.00874
14.322	0.00131	14.322	0.00152	14.322	0.00202	14.322	0.0048	14.322	0.00892
14.328	0.00128	14.328	0.00151	14.328	0.00199	14.328	0.00477	14.328	0.00901
14.334	0.00125	14.334	0.00146	14.334	0.00192	14.334	0.00465	14.334	0.00853
14.34	0.00122	14.34	0.00143	14.34	0.00198	14.34	0.0046	14.34	0.00838
14.346	0.00119	14.346	0.00143	14.346	0.00202	14.346	0.00462	14.346	0.00873
14.352	0.00124	14.352	0.00143	14.352	0.00203	14.352	0.00474	14.352	0.00881
14.358	0.00126	14.358	0.00142	14.358	0.002	14.358	0.00479	14.358	0.00843
14.364	0.00122	14.364	0.00144	14.364	0.00196	14.364	0.00482	14.364	0.00834
14.37	0.00118	14.37	0.00141	14.37	0.002	14.37	0.00463	14.37	0.00864
14.376	0.00117	14.376	0.00142	14.376	0.00203	14.376	0.00448	14.376	0.00866
14.382	0.00119	14.382	0.00145	14.382	0.0019	14.382	0.0046	14.382	0.00834
14.388	0.00117	14.388	0.0014	14.388	0.00185	14.388	0.00456	14.388	0.00842
14.394	0.00117	14.394	0.00142	14.394	0.00189	14.394	0.00456	14.394	0.00849
14.4	0.00121	14.4	0.0015	14.4	0.00186	14.4	0.00449	14.4	0.00838
14.406	0.00125	14.406	0.00149	14.406	0.00182	14.406	0.00459	14.406	0.00838
14.412	0.00126	14.412	0.00143	14.412	0.00186	14.412	0.00464	14.412	0.00846
14.418	0.00123	14.418	0.00142	14.418	0.00188	14.418	0.00455	14.418	0.00853
14.424	0.00123	14.424	0.00137	14.424	0.00186	14.424	0.00447	14.424	0.00868
14.43	0.00122	14.43	0.00138	14.43	0.00185	14.43	0.00433	14.43	0.00875
14.436	0.00117	14.436	0.00143	14.436	0.00181	14.436	0.00439	14.436	0.00822
14.442	0.00118	14.442	0.00136	14.442	0.00184	14.442	0.00439	14.442	0.00813
14.448	0.00121	14.448	0.00134	14.448	0.0019	14.448	0.00444	14.448	0.00846
14.454	0.00118	14.454	0.00141	14.454	0.00182	14.454	0.00442	14.454	0.00852
14.46	0.00115	14.46	0.00141	14.46	0.00183	14.46	0.00427	14.46	0.00823
14.466	0.00116	14.466	0.00136	14.466	0.00184	14.466	0.00444	14.466	0.00807
14.472	0.00113	14.472	0.00131	14.472	0.00175	14.472	0.00435	14.472	0.00848
14.478	0.00112	14.478	0.00127	14.478	0.00172	14.478	0.00424	14.478	0.00848
14.484	0.00108	14.484	0.0013	14.484	0.00177	14.484	0.00428	14.484	0.00842
14.49	0.00107	14.49	0.0013	14.49	0.00178	14.49	0.00428	14.49	0.0083
14.496	0.00112	14.496	0.00129	14.496	0.00175	14.496	0.00435	14.496	0.0083
14.502	0.00111	14.502	0.00132	14.502	0.00182	14.502	0.00437	14.502	0.00825
14.508	0.00112	14.508	0.00131	14.508	0.00182	14.508	0.00438	14.508	0.00844
14.514	0.00108	14.514	0.00131	14.514	0.00179	14.514	0.00448	14.514	0.00852
14.52	0.00111	14.52	0.00133	14.52	0.00178	14.52	0.00434	14.52	0.00837
14.526	0.0011	14.526	0.00128	14.526	0.00178	14.526	0.00422	14.526	0.00833
14.532	0.00109	14.532	0.00131	14.532	0.00176	14.532	0.00436	14.532	0.00835
14.538	0.0011	14.538	0.00133	14.538	0.00175	14.538	0.00448	14.538	0.00848
14.544	0.00107	14.544	0.00131	14.544	0.00171	14.544	0.00444	14.544	0.00852
14.55	0.00108	14.55	0.0013	14.55	0.00174	14.55	0.00441	14.55	0.00851
14.556	0.00112	14.556	0.00127	14.556	0.00171	14.556	0.00439	14.556	0.00847
14.562	0.00111	14.562	0.00126	14.562	0.00167	14.562	0.00428	14.562	0.00826
14.568	0.00108	14.568	0.00127	14.568	0.00166	14.568	0.00412	14.568	0.00823
14.574	0.0011	14.574	0.00126	14.574	0.00164	14.574	0.00413	14.574	0.00849
14.58	0.00109	14.58	0.00124	14.58	0.00163	14.58	0.00419	14.58	0.00836
14.586	0.00112	14.586	0.00128	14.586	0.00172	14.586	0.00428	14.586	0.00828
14.592	0.00109	14.592	0.00125	14.592	0.00168	14.592	0.00436	14.592	0.00806
14.598	0.00106	14.598	0.00124	14.598	0.0017	14.598	0.0044	14.598	0.00814
14.604	0.00104	14.604	0.00121	14.604	0.00178	14.604	0.00451	14.604	0.00839
14.61	0.00105	14.61	0.00124	14.61	0.00178	14.61	0.00457	14.61	0.00835
14.616	0.00106	14.616	0.00129	14.616	0.00172	14.616	0.00436	14.616	0.00822
14.622	0.00102	14.622	0.00126	14.622	0.00167	14.622	0.00436	14.622	0.00825
14.628	0.00106	14.628	0.00127	14.628	0.00167	14.628	0.0044	14.628	0.00836
14.634	0.0011	14.634	0.0013	14.634	0.00172	14.634	0.00443	14.634	0.00858
14.64	0.00109	14.64	0.00121	14.64	0.00173	14.64	0.00442	14.64	0.00847
14.646	0.00107	14.646	0.00125	14.646	0.00172	14.646	0.00437	14.646	0.00856
14.652	0.00106	14.652	0.00132	14.652	0.00168	14.652	0.00436	14.652	0.00838
14.658	0.00108	14.658	0.00133	14.658	0.00165	14.658	0.00442	14.658	0.0082
14.664	0.00112	14.664	0.00132	14.664	0.00167	14.664	0.00431	14.664	0.00807
14.67	0.00105	14.67	0.0013	14.67	0.00167	14.67	0.00417	14.67	0.00791
14.676	0.00104	14.676	0.00128	14.676	0.00161	14.676	0.00434	14.676	0.00833
14.682	0.00106	14.682	0.00131	14.682	0.00164	14.682	0.00431	14.682	0.00821
14.688	0.00109	14.688	0.00134	14.688	0.00166	14.688	0.0042	14.688	0.00824
14.694	0.00106	14.694	0.00132	14.694	0.00166	14.694	0.00423	14.694	0.0084
14.7	0.00104	14.7	0.00133	14.7	0.00169	14.7	0.00417	14.7	0.00817
14.706	0.00102	14.706	0.00129	14.706	0.00167	14.706	0.00414	14.706	0.0082
14.712	0.00105	14.712	0.00134	14.712	0.00172	14.712	0.00418	14.712	0.00814
14.718	0.00109	14.718	0.00133	14.718	0.0017	14.718	0.00424	14.718	0.00809
14.724	0.00112	14.724	0.00128	14.724	0.00171	14.724	0.00444	14.724	0.00807
14.73	0.00104	14.73	0.00125	14.73	0.0017	14.73	0.00435	14.73	0.00825
14.736	0.00108	14.736	0.00129	14.736	0.00167	14.736	0.00422	14.736	0.0082
14.742	0.00108	14.742	0.00125	14.742	0.00163	14.742	0.00418	14.742	0.00827
14.748	0.00106	14.748	0.00124	14.748	0.00162	14.748	0.00421	14.748	0.00814
14.754	0.00105	14.754	0.00126	14.754	0.00168	14.754	0.00436	14.754	0.00819
14.76	0.00103	14.76	0.00122	14.76	0.00167	14.76	0.00438	14.76	0.00825
14.766	0.000971736	14.766	0.00125	14.766	0.0017	14.766	0.00436	14.766	0.0079
14.772	0.00102	14.772	0.00124	14.772	0.00171	14.772	0.00413	14.772	0.0082
14.778	0.00106	14.778	0.00121	14.778	0.00166	14.778	0.0042	14.778	0.00813
14.784	0.00113	14.784	0.00127	14.784	0.00167	14.784	0.00423	14.784	0.00851
14.79	0.00107	14.79	0.00129	14.79	0.00162	14.79	0.00434	14.79	0.00824
14.796	0.00108	14.796	0.00133	14.796	0.00177	14.796	0.00435	14.796	0.00799
14.802	0.00103	14.802	0.00124	14.802	0.00175	14.802	0.00451	14.802	0.0083
14.808	0.00111	14.808	0.00123	14.808	0.00178	14.808	0.00462	14.808	0.00825
14.814	0.00104	14.814	0.00124	14.814	0.00177	14.814	0.00483	14.814	0.00828
14.82	0.00106	14.82	0.00126	14.82	0.0017	14.82	0.00488	14.82	0.0082
14.826	0.00105	14.826	0.00125	14.826	0.00178	14.826	0.00502	14.826	0.00823
14.832	0.00105	14.832	0.00124	14.832	0.00178	14.832	0.00487	14.832	0.00858
14.838	0.00102	14.838	0.00121	14.838	0.00173	14.838	0.00462	14.838	0.00832
14.844	0.00106	14.844	0.00126	14.844	0.00171	14.844	0.00438	14.844	0.00841
14.85	0.0011	14.85	0.00127	14.85	0.00175	14.85	0.00441	14.85	0.00847
14.856	0.00102	14.856	0.00128	14.856	0.00175	14.856	0.00448	14.856	0.00852
14.862	0.00099968	14.862	0.0013	14.862	0.00179	14.862	0.00451	14.862	0.00845
14.868	0.00106	14.868	0.00133	14.868	0.00178	14.868	0.00452	14.868	0.00855
14.874	0.00106	14.874	0.00126	14.874	0.00186	14.874	0.00417	14.874	0.00843
14.88	0.00106	14.88	0.00125	14.88	0.00181	14.88	0.00426	14.88	0.00817
14.886	0.00109	14.886	0.00119	14.886	0.00176	14.886	0.00418	14.886	0.00844
14.892	0.00109	14.892	0.00121	14.892	0.00172	14.892	0.00424	14.892	0.00833
14.898	0.00105	14.898	0.00123	14.898	0.00172	14.898	0.00431	14.898	0.00839
14.904	0.00105	14.904	0.00121	14.904	0.00178	14.904	0.00454	14.904	0.00847
14.91	0.00106	14.91	0.00128	14.91	0.00177	14.91	0.0043	14.91	0.00832
14.916	0.00104	14.916	0.00126	14.916	0.00171	14.916	0.00425	14.916	0.00812
14.922	0.0011	14.922	0.00125	14.922	0.00173	14.922	0.00429	14.922	0.00846
14.928	0.00105	14.928	0.00124	14.928	0.00168	14.928	0.00438	14.928	0.00846
14.934	0.00106	14.934	0.00124	14.934	0.00169	14.934	0.0043	14.934	0.00814
14.94	0.00113	14.94	0.00128	14.94	0.00175	14.94	0.00424	14.94	0.00823
14.946	0.00101	14.946	0.00127	14.946	0.00182	14.946	0.00425	14.946	0.00838
14.952	0.00105	14.952	0.00128	14.952	0.0017	14.952	0.00429	14.952	0.00844
14.958	0.00106	14.958	0.00123	14.958	0.00167	14.958	0.00417	14.958	0.00844
14.964	0.00102	14.964	0.00131	14.964	0.0017	14.964	0.00455	14.964	0.00828
14.97	0.001	14.97	0.00126	14.97	0.00178	14.97	0.00439	14.97	0.00849
14.976	0.00106	14.976	0.00128	14.976	0.00174	14.976	0.0043	14.976	0.00855
14.982	0.00111	14.982	0.00127	14.982	0.00169	14.982	0.00436	14.982	0.00863
14.988	0.00106	14.988	0.00123	14.988	0.00171	14.988	0.00441	14.988	0.00873
14.994	0.00107	14.994	0.00125	14.994	0.00178	14.994	0.0044	14.994	0.00824
15	0.00106	15	0.00129	15	0.00175	15	0.00446	15	0.00841
15.006	0.00102	15.006	0.00125	15.006	0.00164	15.006	0.00444	15.006	0.00876
15.012	0.00102	15.012	0.00129	15.012	0.00172	15.012	0.00436	15.012	0.00819
15.018	0.00112	15.018	0.00123	15.018	0.00178	15.018	0.00453	15.018	0.00846
15.024	0.000997877	15.024	0.00124	15.024	0.00173	15.024	0.00441	15.024	0.00862
15.03	0.0011	15.03	0.00123	15.03	0.00177	15.03	0.00452	15.03	0.00867
15.036	0.00109	15.036	0.00128	15.036	0.00171	15.036	0.00469	15.036	0.00871
15.042	0.000970834	15.042	0.00126	15.042	0.0018	15.042	0.00469	15.042	0.00876
15.048	0.00104	15.048	0.00135	15.048	0.00179	15.048	0.00463	15.048	0.00883
15.054	0.00104	15.054	0.00132	15.054	0.00182	15.054	0.00463	15.054	0.00893
15.06	0.00109	15.06	0.00128	15.06	0.00174	15.06	0.00453	15.06	0.00859
15.066	0.00107	15.066	0.00129	15.066	0.00176	15.066	0.00431	15.066	0.00835
15.072	0.00107	15.072	0.00125	15.072	0.0017	15.072	0.00451	15.072	0.00873
15.078	0.00108	15.078	0.00125	15.078	0.00174	15.078	0.00448	15.078	0.00854
15.084	0.00105	15.084	0.0013	15.084	0.00179	15.084	0.00453	15.084	0.00862
15.09	0.00105	15.09	0.00131	15.09	0.0018	15.09	0.00431	15.09	0.00862
15.096	0.0011	15.096	0.00139	15.096	0.0018	15.096	0.0047	15.096	0.00883
15.102	0.00106	15.102	0.00137	15.102	0.00175	15.102	0.00443	15.102	0.00884
15.108	0.00112	15.108	0.00135	15.108	0.00162	15.108	0.0045	15.108	0.00835
15.114	0.0011	15.114	0.00131	15.114	0.00173	15.114	0.00457	15.114	0.00894
15.12	0.00107	15.12	0.00128	15.12	0.00162	15.12	0.00449	15.12	0.00882
15.126	0.00108	15.126	0.00128	15.126	0.00172	15.126	0.00461	15.126	0.00913
15.132	0.00108	15.132	0.0013	15.132	0.0017	15.132	0.00456	15.132	0.00891
15.138	0.0011	15.138	0.00131	15.138	0.00176	15.138	0.00457	15.138	0.00854
15.144	0.00111	15.144	0.00132	15.144	0.00165	15.144	0.00431	15.144	0.00872
15.15	0.00109	15.15	0.00133	15.15	0.00173	15.15	0.00447	15.15	0.00866
15.156	0.0012	15.156	0.00135	15.156	0.00181	15.156	0.00453	15.156	0.00872
15.162	0.00111	15.162	0.00129	15.162	0.00163	15.162	0.00444	15.162	0.00893
15.168	0.00105	15.168	0.00124	15.168	0.00175	15.168	0.00421	15.168	0.00877
15.174	0.00113	15.174	0.00135	15.174	0.00178	15.174	0.00463	15.174	0.00913
15.18	0.00114	15.18	0.0013	15.18	0.00166	15.18	0.00449	15.18	0.00926
15.186	0.00115	15.186	0.00129	15.186	0.00165	15.186	0.00434	15.186	0.00896
15.192	0.00109	15.192	0.00127	15.192	0.0017	15.192	0.00445	15.192	0.00916
15.198	0.00106	15.198	0.00121	15.198	0.00177	15.198	0.00461	15.198	0.00894
15.204	0.00102	15.204	0.00131	15.204	0.00178	15.204	0.00451	15.204	0.00945
15.21	0.00111	15.21	0.00128	15.21	0.00174	15.21	0.0045	15.21	0.00949
15.216	0.00111	15.216	0.00129	15.216	0.00173	15.216	0.00455	15.216	0.00919
15.222	0.00108	15.222	0.00133	15.222	0.00174	15.222	0.00443	15.222	0.00871
15.228	0.00112	15.228	0.00129	15.228	0.00179	15.228	0.00458	15.228	0.00913
15.234	0.0011	15.234	0.00133	15.234	0.00171	15.234	0.0046	15.234	0.00957
15.24	0.00112	15.24	0.00128	15.24	0.00177	15.24	0.00456	15.24	0.00917
15.246	0.00104	15.246	0.00129	15.246	0.00171	15.246	0.00453	15.246	0.00967
15.252	0.00121	15.252	0.00136	15.252	0.00188	15.252	0.0046	15.252	0.00948
15.258	0.00107	15.258	0.00135	15.258	0.00169	15.258	0.00471	15.258	0.00945
15.264	0.00101	15.264	0.00126	15.264	0.00165	15.264	0.00436	15.264	0.00956
15.27	0.0011	15.27	0.00135	15.27	0.00187	15.27	0.00502	15.27	0.00965
15.276	0.00109	15.276	0.00131	15.276	0.0017	15.276	0.00467	15.276	0.00958
15.282	0.00109	15.282	0.00128	15.282	0.00165	15.282	0.00461	15.282	0.01012
15.288	0.00107	15.288	0.00136	15.288	0.00168	15.288	0.00472	15.288	0.01007
15.294	0.00113	15.294	0.0013	15.294	0.00178	15.294	0.00478	15.294	0.01034
15.3	0.00114	15.3	0.00137	15.3	0.00182	15.3	0.00485	15.3	0.01007
15.306	0.00107	15.306	0.00123	15.306	0.00187	15.306	0.00482	15.306	0.01028
15.312	0.00106	15.312	0.00136	15.312	0.00179	15.312	0.00499	15.312	0.01003
15.318	0.00105	15.318	0.00131	15.318	0.00175	15.318	0.00471	15.318	0.00975
15.324	0.00109	15.324	0.00128	15.324	0.00175	15.324	0.00494	15.324	0.01018
15.33	0.0011	15.33	0.00131	15.33	0.00177	15.33	0.00481	15.33	0.01025
15.336	0.00116	15.336	0.00132	15.336	0.00173	15.336	0.00465	15.336	0.01052
15.342	0.00109	15.342	0.0013	15.342	0.00187	15.342	0.00494	15.342	0.01013
15.348	0.0011	15.348	0.00135	15.348	0.00171	15.348	0.00465	15.348	0.01001
15.354	0.00105	15.354	0.00126	15.354	0.00187	15.354	0.00505	15.354	0.01009
15.36	0.00116	15.36	0.00132	15.36	0.00183	15.36	0.00495	15.36	0.01046
15.366	0.00114	15.366	0.00144	15.366	0.00183	15.366	0.00474	15.366	0.00998
15.372	0.00116	15.372	0.00138	15.372	0.00184	15.372	0.00498	15.372	0.00969
15.378	0.00108	15.378	0.00136	15.378	0.00194	15.378	0.00513	15.378	0.0101
15.384	0.00104	15.384	0.00138	15.384	0.00186	15.384	0.00512	15.384	0.00987
15.39	0.00113	15.39	0.00132	15.39	0.00189	15.39	0.00509	15.39	0.01008
15.396	0.00118	15.396	0.00137	15.396	0.00189	15.396	0.00504	15.396	0.00996
15.402	0.00119	15.402	0.00133	15.402	0.00186	15.402	0.00511	15.402	0.0103
15.408	0.00121	15.408	0.00131	15.408	0.00186	15.408	0.00505	15.408	0.00961
15.414	0.00119	15.414	0.00131	15.414	0.00185	15.414	0.00507	15.414	0.01047
15.42	0.00121	15.42	0.00135	15.42	0.00181	15.42	0.00519	15.42	0.01049
15.426	0.00112	15.426	0.00137	15.426	0.00176	15.426	0.00511	15.426	0.00985
15.432	0.00113	15.432	0.00139	15.432	0.00194	15.432	0.00513	15.432	0.01007
15.438	0.00113	15.438	0.0014	15.438	0.00196	15.438	0.00513	15.438	0.01039
15.444	0.00118	15.444	0.00132	15.444	0.00192	15.444	0.00501	15.444	0.0103
15.45	0.00117	15.45	0.00137	15.45	0.00197	15.45	0.00498	15.45	0.01002
15.456	0.00126	15.456	0.00135	15.456	0.00195	15.456	0.00501	15.456	0.01023
15.462	0.00115	15.462	0.00135	15.462	0.00209	15.462	0.0054	15.462	0.01003
15.468	0.0012	15.468	0.00135	15.468	0.00196	15.468	0.00536	15.468	0.01037
15.474	0.00115	15.474	0.00133	15.474	0.00192	15.474	0.00533	15.474	0.01002
15.48	0.00118	15.48	0.00141	15.48	0.00192	15.48	0.00544	15.48	0.01061
15.486	0.00125	15.486	0.00145	15.486	0.00198	15.486	0.00538	15.486	0.01067
15.492	0.00118	15.492	0.00133	15.492	0.00193	15.492	0.00525	15.492	0.01065
15.498	0.00121	15.498	0.00136	15.498	0.00196	15.498	0.00528	15.498	0.01035
15.504	0.00114	15.504	0.00149	15.504	0.00191	15.504	0.00542	15.504	0.01044
15.51	0.00123	15.51	0.00151	15.51	0.002	15.51	0.00552	15.51	0.01084
15.516	0.00119	15.516	0.00143	15.516	0.00197	15.516	0.00532	15.516	0.01054
15.522	0.00117	15.522	0.00139	15.522	0.00199	15.522	0.00547	15.522	0.01077
15.528	0.0012	15.528	0.00141	15.528	0.00202	15.528	0.00555	15.528	0.01057
15.534	0.0012	15.534	0.00147	15.534	0.00193	15.534	0.00555	15.534	0.0112
15.54	0.00125	15.54	0.00145	15.54	0.00198	15.54	0.00549	15.54	0.01102
15.546	0.00119	15.546	0.00144	15.546	0.00197	15.546	0.00551	15.546	0.01059
15.552	0.00117	15.552	0.00153	15.552	0.00196	15.552	0.00577	15.552	0.01111
15.558	0.00124	15.558	0.00157	15.558	0.00211	15.558	0.00564	15.558	0.01137
15.564	0.00127	15.564	0.0015	15.564	0.00207	15.564	0.00558	15.564	0.01131
15.57	0.00126	15.57	0.00143	15.57	0.0021	15.57	0.00593	15.57	0.01145
15.576	0.00117	15.576	0.00151	15.576	0.00206	15.576	0.00578	15.576	0.01101
15.582	0.0013	15.582	0.00145	15.582	0.00213	15.582	0.00606	15.582	0.01132
15.588	0.00126	15.588	0.00148	15.588	0.00211	15.588	0.00599	15.588	0.01149
15.594	0.00125	15.594	0.00148	15.594	0.00208	15.594	0.00588	15.594	0.01118
15.6	0.00127	15.6	0.00154	15.6	0.00206	15.6	0.00593	15.6	0.01162
15.606	0.00126	15.606	0.00148	15.606	0.00213	15.606	0.00585	15.606	0.01133
15.612	0.00123	15.612	0.00151	15.612	0.00209	15.612	0.0058	15.612	0.01129
15.618	0.00133	15.618	0.00156	15.618	0.00216	15.618	0.00615	15.618	0.01122
15.624	0.00125	15.624	0.00153	15.624	0.00214	15.624	0.00591	15.624	0.01105
15.63	0.00123	15.63	0.00149	15.63	0.00221	15.63	0.00604	15.63	0.01109
15.636	0.00122	15.636	0.0015	15.636	0.00223	15.636	0.00616	15.636	0.0113
15.642	0.0013	15.642	0.00146	15.642	0.00222	15.642	0.00594	15.642	0.01093
15.648	0.00126	15.648	0.00151	15.648	0.00229	15.648	0.00583	15.648	0.01081
15.654	0.0013	15.654	0.00161	15.654	0.00227	15.654	0.00622	15.654	0.01106
15.66	0.00134	15.66	0.00157	15.66	0.00225	15.66	0.00607	15.66	0.01132
15.666	0.00123	15.666	0.00159	15.666	0.00231	15.666	0.006	15.666	0.0117
15.672	0.00125	15.672	0.00157	15.672	0.00231	15.672	0.00593	15.672	0.01163
15.678	0.00131	15.678	0.00158	15.678	0.00222	15.678	0.00599	15.678	0.01154
15.684	0.00125	15.684	0.00159	15.684	0.00219	15.684	0.00612	15.684	0.0117
15.69	0.00129	15.69	0.00159	15.69	0.00227	15.69	0.00599	15.69	0.01197
15.696	0.00134	15.696	0.00167	15.696	0.00227	15.696	0.00603	15.696	0.01167
15.702	0.00135	15.702	0.00163	15.702	0.00234	15.702	0.0061	15.702	0.01171
15.708	0.00142	15.708	0.00163	15.708	0.00235	15.708	0.00599	15.708	0.01186
15.714	0.00141	15.714	0.00161	15.714	0.00232	15.714	0.00609	15.714	0.01178
15.72	0.00144	15.72	0.0016	15.72	0.00233	15.72	0.00619	15.72	0.01216
15.726	0.0014	15.726	0.0016	15.726	0.00234	15.726	0.0063	15.726	0.01279
15.732	0.00142	15.732	0.00167	15.732	0.00242	15.732	0.00616	15.732	0.01289
15.738	0.00141	15.738	0.00169	15.738	0.00239	15.738	0.00645	15.738	0.01376
15.744	0.00136	15.744	0.00164	15.744	0.00239	15.744	0.00651	15.744	0.01403
15.75	0.00137	15.75	0.0016	15.75	0.00231	15.75	0.00645	15.75	0.01375
15.756	0.00137	15.756	0.00163	15.756	0.00232	15.756	0.00659	15.756	0.01422
15.762	0.00141	15.762	0.00169	15.762	0.00243	15.762	0.00679	15.762	0.01485
15.768	0.00137	15.768	0.00167	15.768	0.0024	15.768	0.00681	15.768	0.01503
15.774	0.00141	15.774	0.00164	15.774	0.00244	15.774	0.00677	15.774	0.01577
15.78	0.00142	15.78	0.00159	15.78	0.00241	15.78	0.00691	15.78	0.01692
15.786	0.00142	15.786	0.00159	15.786	0.0024	15.786	0.00717	15.786	0.0173
15.792	0.00142	15.792	0.00168	15.792	0.00237	15.792	0.00744	15.792	0.01828
15.798	0.00142	15.798	0.0017	15.798	0.00241	15.798	0.00751	15.798	0.01999
15.804	0.00145	15.804	0.00167	15.804	0.00245	15.804	0.00762	15.804	0.02101
15.81	0.00137	15.81	0.00169	15.81	0.00237	15.81	0.00787	15.81	0.02263
15.816	0.00146	15.816	0.00175	15.816	0.00238	15.816	0.00857	15.816	0.02417
15.822	0.00151	15.822	0.00175	15.822	0.00242	15.822	0.00909	15.822	0.02561
15.828	0.00145	15.828	0.00169	15.828	0.00245	15.828	0.00941	15.828	0.02752
15.834	0.00148	15.834	0.00175	15.834	0.00248	15.834	0.01037	15.834	0.02941
15.84	0.0015	15.84	0.00174	15.84	0.0024	15.84	0.01109	15.84	0.03094
15.846	0.00143	15.846	0.00168	15.846	0.00242	15.846	0.01217	15.846	0.03172
15.852	0.00142	15.852	0.00172	15.852	0.00237	15.852	0.01349	15.852	0.03274
15.858	0.00143	15.858	0.00172	15.858	0.00244	15.858	0.01487	15.858	0.03272
15.864	0.00142	15.864	0.00179	15.864	0.00253	15.864	0.01621	15.864	0.03298
15.87	0.00148	15.87	0.00177	15.87	0.00251	15.87	0.01717	15.87	0.03203
15.876	0.00145	15.876	0.0017	15.876	0.00256	15.876	0.01856	15.876	0.02995
15.882	0.0015	15.882	0.00173	15.882	0.00245	15.882	0.01975	15.882	0.02765
15.888	0.00147	15.888	0.00176	15.888	0.00245	15.888	0.01995	15.888	0.02537
15.894	0.00145	15.894	0.0017	15.894	0.00252	15.894	0.02006	15.894	0.02349
15.9	0.0015	15.9	0.00171	15.9	0.00259	15.9	0.01974	15.9	0.02112
15.906	0.00159	15.906	0.00179	15.906	0.00258	15.906	0.01886	15.906	0.01961
15.912	0.00156	15.912	0.00184	15.912	0.00257	15.912	0.01794	15.912	0.01807
15.918	0.00158	15.918	0.00182	15.918	0.00252	15.918	0.01676	15.918	0.01677
15.924	0.00155	15.924	0.00186	15.924	0.00263	15.924	0.01567	15.924	0.01582
15.93	0.00153	15.93	0.00192	15.93	0.00262	15.93	0.01439	15.93	0.01511
15.936	0.00155	15.936	0.00196	15.936	0.00268	15.936	0.01333	15.936	0.01441
15.942	0.00157	15.942	0.00192	15.942	0.00276	15.942	0.01232	15.942	0.01383
15.948	0.00163	15.948	0.00194	15.948	0.00288	15.948	0.01164	15.948	0.0136
15.954	0.00157	15.954	0.00193	15.954	0.00294	15.954	0.01097	15.954	0.01324
15.96	0.00164	15.96	0.00197	15.96	0.00299	15.96	0.01043	15.96	0.0133
15.966	0.00166	15.966	0.00204	15.966	0.00306	15.966	0.0102	15.966	0.01353
15.972	0.00168	15.972	0.00207	15.972	0.00318	15.972	0.00992	15.972	0.01343
15.978	0.0017	15.978	0.00207	15.978	0.00331	15.978	0.00956	15.978	0.01376
15.984	0.00173	15.984	0.00209	15.984	0.00346	15.984	0.00954	15.984	0.01515
15.99	0.00174	15.99	0.00219	15.99	0.00368	15.99	0.00964	15.99	0.0194
15.996	0.00181	15.996	0.00218	15.996	0.00406	15.996	0.00986	15.996	0.02997
16.002	0.00191	16.002	0.00221	16.002	0.00432	16.002	0.01029	16.002	0.04583
16.008	0.0019	16.008	0.00233	16.008	0.00463	16.008	0.0112	16.008	0.06065
16.014	0.00195	16.014	0.00247	16.014	0.00533	16.014	0.01346	16.014	0.06729
16.02	0.00198	16.02	0.00263	16.02	0.00601	16.02	0.01826	16.02	0.06103
16.026	0.00202	16.026	0.0028	16.026	0.00681	16.026	0.02912	16.026	0.04967
16.032	0.00218	16.032	0.00298	16.032	0.00822	16.032	0.04738	16.032	0.04041
16.038	0.00231	16.038	0.0032	16.038	0.00985	16.038	0.06498	16.038	0.03053
16.044	0.0024	16.044	0.00355	16.044	0.01228	16.044	0.06918	16.044	0.02418
16.05	0.00251	16.05	0.00392	16.05	0.01675	16.05	0.05954	16.05	0.02045
16.056	0.00271	16.056	0.00446	16.056	0.02651	16.056	0.04616	16.056	0.01793
16.062	0.00305	16.062	0.00533	16.062	0.0439	16.062	0.03477	16.062	0.01625
16.068	0.00338	16.068	0.0067	16.068	0.05856	16.068	0.02764	16.068	0.01504
16.074	0.00372	16.074	0.00939	16.074	0.0565	16.074	0.02211	16.074	0.01497
16.08	0.00442	16.08	0.01759	16.08	0.04238	16.08	0.0187	16.08	0.01501
16.086	0.00539	16.086	0.04427	16.086	0.02888	16.086	0.01614	16.086	0.01476
16.092	0.00687	16.092	0.08308	16.092	0.02092	16.092	0.01369	16.092	0.01432
16.098	0.00968	16.098	0.09084	16.098	0.01616	16.098	0.01233	16.098	0.01413
16.104	0.01727	16.104	0.05862	16.104	0.01291	16.104	0.01168	16.104	0.01435
16.11	0.0413	16.11	0.02678	16.11	0.01067	16.11	0.01098	16.11	0.01436
16.116	0.08145	16.116	0.01336	16.116	0.00899	16.116	0.01068	16.116	0.01456
16.122	0.09476	16.122	0.00854	16.122	0.00765	16.122	0.0106	16.122	0.01509
16.128	0.06455	16.128	0.0062	16.128	0.00662	16.128	0.01041	16.128	0.01591
16.134	0.03187	16.134	0.005	16.134	0.00602	16.134	0.01046	16.134	0.01654
16.14	0.01596	16.14	0.00431	16.14	0.00548	16.14	0.01053	16.14	0.01744
16.146	0.00977	16.146	0.00378	16.146	0.00497	16.146	0.01061	16.146	0.01814
16.152	0.007	16.152	0.00339	16.152	0.00449	16.152	0.01091	16.152	0.01845
16.158	0.00543	16.158	0.00314	16.158	0.00411	16.158	0.01121	16.158	0.01882
16.164	0.00448	16.164	0.00296	16.164	0.00389	16.164	0.01129	16.164	0.01871
16.17	0.0038	16.17	0.00278	16.17	0.00368	16.17	0.01132	16.17	0.01872
16.176	0.00343	16.176	0.00263	16.176	0.00351	16.176	0.01161	16.176	0.0184
16.182	0.00315	16.182	0.00252	16.182	0.00336	16.182	0.01185	16.182	0.018
16.188	0.00287	16.188	0.00243	16.188	0.00322	16.188	0.01193	16.188	0.01775
16.194	0.0027	16.194	0.00233	16.194	0.00311	16.194	0.01193	16.194	0.01741
16.2	0.00252	16.2	0.00227	16.2	0.00308	16.2	0.01154	16.2	0.01703
16.206	0.00239	16.206	0.00225	16.206	0.00292	16.206	0.01135	16.206	0.01679
16.212	0.0023	16.212	0.00217	16.212	0.00279	16.212	0.01147	16.212	0.01704
16.218	0.00219	16.218	0.00211	16.218	0.00279	16.218	0.01119	16.218	0.01717
16.224	0.00212	16.224	0.00203	16.224	0.00276	16.224	0.01069	16.224	0.0167
16.23	0.00197	16.23	0.002	16.23	0.00271	16.23	0.01042	16.23	0.01679
16.236	0.0019	16.236	0.00211	16.236	0.00266	16.236	0.01028	16.236	0.01736
16.242	0.00187	16.242	0.00208	16.242	0.00258	16.242	0.01013	16.242	0.01748
16.248	0.00181	16.248	0.00195	16.248	0.00263	16.248	0.01014	16.248	0.01805
16.254	0.00184	16.254	0.00194	16.254	0.00262	16.254	0.01026	16.254	0.0189
16.26	0.00178	16.26	0.00195	16.26	0.00263	16.26	0.01017	16.26	0.01924
16.266	0.00172	16.266	0.00194	16.266	0.00263	16.266	0.01004	16.266	0.01962
16.272	0.00173	16.272	0.00191	16.272	0.00255	16.272	0.00971	16.272	0.01929
16.278	0.0017	16.278	0.00182	16.278	0.00254	16.278	0.00907	16.278	0.01781
16.284	0.00163	16.284	0.00189	16.284	0.00251	16.284	0.0084	16.284	0.017
16.29	0.0016	16.29	0.00193	16.29	0.00249	16.29	0.00803	16.29	0.0159
16.296	0.00166	16.296	0.00189	16.296	0.00254	16.296	0.00784	16.296	0.01466
16.302	0.0017	16.302	0.00188	16.302	0.00258	16.302	0.00753	16.302	0.01407
16.308	0.00166	16.308	0.00185	16.308	0.00256	16.308	0.00713	16.308	0.01338
16.314	0.00165	16.314	0.00187	16.314	0.00255	16.314	0.00704	16.314	0.0129
16.32	0.00163	16.32	0.00186	16.32	0.00254	16.32	0.00695	16.32	0.01255
16.326	0.00161	16.326	0.00185	16.326	0.00255	16.326	0.00684	16.326	0.01217
16.332	0.00159	16.332	0.00182	16.332	0.00252	16.332	0.00674	16.332	0.01183
16.338	0.00155	16.338	0.00182	16.338	0.00242	16.338	0.00658	16.338	0.01159
16.344	0.00156	16.344	0.00186	16.344	0.00242	16.344	0.00659	16.344	0.0117
16.35	0.00159	16.35	0.0019	16.35	0.00244	16.35	0.00653	16.35	0.01171
16.356	0.00166	16.356	0.0019	16.356	0.00242	16.356	0.00658	16.356	0.01161
16.362	0.00165	16.362	0.00187	16.362	0.0024	16.362	0.00657	16.362	0.01137
16.368	0.00157	16.368	0.00182	16.368	0.00237	16.368	0.00666	16.368	0.01144
16.374	0.0016	16.374	0.0018	16.374	0.00243	16.374	0.00653	16.374	0.01149
16.38	0.00155	16.38	0.00178	16.38	0.00251	16.38	0.00645	16.38	0.01123
16.386	0.00153	16.386	0.00178	16.386	0.0024	16.386	0.00651	16.386	0.0112
16.392	0.00155	16.392	0.0018	16.392	0.00241	16.392	0.00653	16.392	0.01143
16.398	0.00155	16.398	0.00177	16.398	0.00245	16.398	0.00649	16.398	0.01132
16.404	0.00156	16.404	0.00176	16.404	0.00244	16.404	0.00639	16.404	0.01136
16.41	0.00151	16.41	0.0018	16.41	0.00238	16.41	0.00632	16.41	0.01135
16.416	0.00155	16.416	0.00179	16.416	0.00235	16.416	0.00632	16.416	0.01134
16.422	0.00154	16.422	0.00177	16.422	0.00233	16.422	0.00636	16.422	0.01154
16.428	0.00155	16.428	0.00174	16.428	0.00235	16.428	0.00631	16.428	0.01151
16.434	0.00156	16.434	0.00174	16.434	0.00241	16.434	0.00633	16.434	0.01146
16.44	0.0015	16.44	0.00178	16.44	0.00236	16.44	0.00633	16.44	0.01131
16.446	0.00146	16.446	0.0018	16.446	0.0023	16.446	0.00621	16.446	0.01157
16.452	0.00146	16.452	0.00166	16.452	0.00234	16.452	0.00604	16.452	0.01175
16.458	0.00146	16.458	0.00165	16.458	0.00231	16.458	0.006	16.458	0.01134
16.464	0.00145	16.464	0.00174	16.464	0.00235	16.464	0.00619	16.464	0.01128
16.47	0.00156	16.47	0.00178	16.47	0.00237	16.47	0.00629	16.47	0.01151
16.476	0.00156	16.476	0.0018	16.476	0.00236	16.476	0.00617	16.476	0.01134
16.482	0.00148	16.482	0.0017	16.482	0.00233	16.482	0.0061	16.482	0.01132
16.488	0.00145	16.488	0.00168	16.488	0.00227	16.488	0.00632	16.488	0.01155
16.494	0.00144	16.494	0.00172	16.494	0.00234	16.494	0.00637	16.494	0.01171
16.5	0.00144	16.5	0.00175	16.5	0.00234	16.5	0.00632	16.5	0.01155
16.506	0.00146	16.506	0.00178	16.506	0.00237	16.506	0.00648	16.506	0.01142
16.512	0.00152	16.512	0.00175	16.512	0.00239	16.512	0.00641	16.512	0.01132
16.518	0.00151	16.518	0.00175	16.518	0.00243	16.518	0.00644	16.518	0.01141
16.524	0.0015	16.524	0.00175	16.524	0.00233	16.524	0.00627	16.524	0.01142
16.53	0.00152	16.53	0.00179	16.53	0.00236	16.53	0.00626	16.53	0.01134
16.536	0.00151	16.536	0.00178	16.536	0.00238	16.536	0.00627	16.536	0.01103
16.542	0.00148	16.542	0.00175	16.542	0.00236	16.542	0.00595	16.542	0.01105
16.548	0.00149	16.548	0.00173	16.548	0.00235	16.548	0.00625	16.548	0.01153
16.554	0.00148	16.554	0.0017	16.554	0.00223	16.554	0.00599	16.554	0.01126
16.56	0.00151	16.56	0.00175	16.56	0.00224	16.56	0.00601	16.56	0.01131
16.566	0.00153	16.566	0.00175	16.566	0.00231	16.566	0.00621	16.566	0.0115
16.572	0.0015	16.572	0.00176	16.572	0.00239	16.572	0.00639	16.572	0.01153
16.578	0.00153	16.578	0.00176	16.578	0.00242	16.578	0.00622	16.578	0.0114
16.584	0.00151	16.584	0.00176	16.584	0.00241	16.584	0.00629	16.584	0.01147
16.59	0.0015	16.59	0.00176	16.59	0.00231	16.59	0.00623	16.59	0.01158
16.596	0.00147	16.596	0.00175	16.596	0.0023	16.596	0.00626	16.596	0.01145
16.602	0.00149	16.602	0.00178	16.602	0.00242	16.602	0.00644	16.602	0.01153
16.608	0.00146	16.608	0.00175	16.608	0.00239	16.608	0.00628	16.608	0.01144
16.614	0.0015	16.614	0.00176	16.614	0.00234	16.614	0.00633	16.614	0.01148
16.62	0.00149	16.62	0.00173	16.62	0.00241	16.62	0.00638	16.62	0.01129
16.626	0.00146	16.626	0.00177	16.626	0.00253	16.626	0.00649	16.626	0.01133
16.632	0.00146	16.632	0.00178	16.632	0.00246	16.632	0.00632	16.632	0.01111
16.638	0.00145	16.638	0.00176	16.638	0.00236	16.638	0.00613	16.638	0.01153
16.644	0.00142	16.644	0.00175	16.644	0.00229	16.644	0.00606	16.644	0.01166
16.65	0.00147	16.65	0.00172	16.65	0.00232	16.65	0.0062	16.65	0.01159
16.656	0.00145	16.656	0.00172	16.656	0.00235	16.656	0.00627	16.656	0.01155
16.662	0.00145	16.662	0.00171	16.662	0.00238	16.662	0.00626	16.662	0.01205
16.668	0.00143	16.668	0.00168	16.668	0.0024	16.668	0.0062	16.668	0.01145
16.674	0.00151	16.674	0.00178	16.674	0.00249	16.674	0.00632	16.674	0.01189
16.68	0.00146	16.68	0.00178	16.68	0.00243	16.68	0.00622	16.68	0.01197
16.686	0.00148	16.686	0.00174	16.686	0.00248	16.686	0.00633	16.686	0.01171
16.692	0.00147	16.692	0.00169	16.692	0.00247	16.692	0.00631	16.692	0.01193
16.698	0.00142	16.698	0.00167	16.698	0.00241	16.698	0.00608	16.698	0.01161
16.704	0.00143	16.704	0.00171	16.704	0.00228	16.704	0.00615	16.704	0.01126
16.71	0.00144	16.71	0.00173	16.71	0.00247	16.71	0.00633	16.71	0.01164
16.716	0.00145	16.716	0.00178	16.716	0.00251	16.716	0.00637	16.716	0.01198
16.722	0.00139	16.722	0.00173	16.722	0.00247	16.722	0.00619	16.722	0.01187
16.728	0.0014	16.728	0.00178	16.728	0.00245	16.728	0.00612	16.728	0.01175
16.734	0.00146	16.734	0.00174	16.734	0.00236	16.734	0.00629	16.734	0.01177
16.74	0.00146	16.74	0.00169	16.74	0.00248	16.74	0.00645	16.74	0.01182
16.746	0.0015	16.746	0.00167	16.746	0.00248	16.746	0.00626	16.746	0.01187
16.752	0.00146	16.752	0.00177	16.752	0.00246	16.752	0.00634	16.752	0.01175
16.758	0.00148	16.758	0.00187	16.758	0.00246	16.758	0.00633	16.758	0.01177
16.764	0.00149	16.764	0.00181	16.764	0.0025	16.764	0.00623	16.764	0.01198
16.77	0.00147	16.77	0.00178	16.77	0.00255	16.77	0.00625	16.77	0.01195
16.776	0.00147	16.776	0.0018	16.776	0.00255	16.776	0.00619	16.776	0.012
16.782	0.00148	16.782	0.00189	16.782	0.00257	16.782	0.00641	16.782	0.01225
16.788	0.00143	16.788	0.0018	16.788	0.00253	16.788	0.00649	16.788	0.01239
16.794	0.00146	16.794	0.00181	16.794	0.00265	16.794	0.00648	16.794	0.01241
16.8	0.00152	16.8	0.00183	16.8	0.0027	16.8	0.00679	16.8	0.01246
16.806	0.00154	16.806	0.00181	16.806	0.0026	16.806	0.00647	16.806	0.01253
16.812	0.00153	16.812	0.00184	16.812	0.00261	16.812	0.00652	16.812	0.01254
16.818	0.00155	16.818	0.00183	16.818	0.00269	16.818	0.00653	16.818	0.01248
16.824	0.00153	16.824	0.0018	16.824	0.00261	16.824	0.00666	16.824	0.0126
16.83	0.00153	16.83	0.00181	16.83	0.00262	16.83	0.00651	16.83	0.01267
16.836	0.00152	16.836	0.00176	16.836	0.00266	16.836	0.0068	16.836	0.01279
16.842	0.00147	16.842	0.00177	16.842	0.00267	16.842	0.00663	16.842	0.01238
16.848	0.00155	16.848	0.00179	16.848	0.0027	16.848	0.00678	16.848	0.0127
16.854	0.00152	16.854	0.00183	16.854	0.00276	16.854	0.00687	16.854	0.0127
16.86	0.00153	16.86	0.00182	16.86	0.00274	16.86	0.00678	16.86	0.01254
16.866	0.00152	16.866	0.00187	16.866	0.00268	16.866	0.00691	16.866	0.01243
16.872	0.00153	16.872	0.0019	16.872	0.00272	16.872	0.00671	16.872	0.01255
16.878	0.00154	16.878	0.00196	16.878	0.00269	16.878	0.00693	16.878	0.01246
16.884	0.00157	16.884	0.00193	16.884	0.00274	16.884	0.00735	16.884	0.01301
16.89	0.00159	16.89	0.00184	16.89	0.00271	16.89	0.00719	16.89	0.01261
16.896	0.00155	16.896	0.00185	16.896	0.00284	16.896	0.0069	16.896	0.01263
16.902	0.00161	16.902	0.00187	16.902	0.00274	16.902	0.0074	16.902	0.01289
16.908	0.00158	16.908	0.00183	16.908	0.00265	16.908	0.0069	16.908	0.01278
16.914	0.00157	16.914	0.00194	16.914	0.00281	16.914	0.00676	16.914	0.01373
16.92	0.00159	16.92	0.00194	16.92	0.00281	16.92	0.00684	16.92	0.01327
16.926	0.00161	16.926	0.00189	16.926	0.00288	16.926	0.00671	16.926	0.01397
16.932	0.00159	16.932	0.00187	16.932	0.00283	16.932	0.00657	16.932	0.0134
16.938	0.00169	16.938	0.00191	16.938	0.00273	16.938	0.00691	16.938	0.01384
16.944	0.00158	16.944	0.00187	16.944	0.00276	16.944	0.00697	16.944	0.0135
16.95	0.00157	16.95	0.00187	16.95	0.00282	16.95	0.00692	16.95	0.01371
16.956	0.00164	16.956	0.0019	16.956	0.00289	16.956	0.00693	16.956	0.01405
16.962	0.00158	16.962	0.0019	16.962	0.00274	16.962	0.0068	16.962	0.01389
16.968	0.00159	16.968	0.00186	16.968	0.00276	16.968	0.00711	16.968	0.01397
16.974	0.00156	16.974	0.00189	16.974	0.00271	16.974	0.00682	16.974	0.01365
16.98	0.00163	16.98	0.00194	16.98	0.00275	16.98	0.00694	16.98	0.01354
16.986	0.00168	16.986	0.00189	16.986	0.00284	16.986	0.00729	16.986	0.01397
16.992	0.00161	16.992	0.00179	16.992	0.00281	16.992	0.00711	16.992	0.01333
16.998	0.0016	16.998	0.00193	16.998	0.00291	16.998	0.00714	16.998	0.01341
17.004	0.00163	17.004	0.00188	17.004	0.00285	17.004	0.00748	17.004	0.01378
17.01	0.00165	17.01	0.00192	17.01	0.00285	17.01	0.00707	17.01	0.01365
17.016	0.00163	17.016	0.0018	17.016	0.00289	17.016	0.00697	17.016	0.01355
17.022	0.00153	17.022	0.00175	17.022	0.00289	17.022	0.00717	17.022	0.01352
17.028	0.00162	17.028	0.0018	17.028	0.00285	17.028	0.00708	17.028	0.01307
17.034	0.00159	17.034	0.00192	17.034	0.00286	17.034	0.00708	17.034	0.01357
17.04	0.00154	17.04	0.00192	17.04	0.00291	17.04	0.00734	17.04	0.01396
17.046	0.00164	17.046	0.00189	17.046	0.00305	17.046	0.00753	17.046	0.01346
17.052	0.00164	17.052	0.00187	17.052	0.0029	17.052	0.00759	17.052	0.01378
17.058	0.00168	17.058	0.00205	17.058	0.00289	17.058	0.00765	17.058	0.01357
17.064	0.00165	17.064	0.00201	17.064	0.00293	17.064	0.00747	17.064	0.01346
17.07	0.00162	17.07	0.0019	17.07	0.00296	17.07	0.00751	17.07	0.0131
17.076	0.00162	17.076	0.0019	17.076	0.0029	17.076	0.00725	17.076	0.01315
17.082	0.0016	17.082	0.00195	17.082	0.00305	17.082	0.00751	17.082	0.01352
17.088	0.00159	17.088	0.00184	17.088	0.00301	17.088	0.00729	17.088	0.01309
17.094	0.00155	17.094	0.00187	17.094	0.0029	17.094	0.00724	17.094	0.01339
17.1	0.0017	17.1	0.0019	17.1	0.00304	17.1	0.00716	17.1	0.01359
17.106	0.00167	17.106	0.00191	17.106	0.00302	17.106	0.00729	17.106	0.01372
17.112	0.00169	17.112	0.00192	17.112	0.0031	17.112	0.00732	17.112	0.01314
17.118	0.00166	17.118	0.00188	17.118	0.00304	17.118	0.00693	17.118	0.01313
17.124	0.00161	17.124	0.00201	17.124	0.00298	17.124	0.00723	17.124	0.0128
17.13	0.00162	17.13	0.00201	17.13	0.00303	17.13	0.00695	17.13	0.01294
17.136	0.00165	17.136	0.00193	17.136	0.00309	17.136	0.00723	17.136	0.01252
17.142	0.00171	17.142	0.00197	17.142	0.00299	17.142	0.00718	17.142	0.01289
17.148	0.00166	17.148	0.00188	17.148	0.00316	17.148	0.00734	17.148	0.01264
17.154	0.00168	17.154	0.00199	17.154	0.00319	17.154	0.00727	17.154	0.01297
17.16	0.00169	17.16	0.00188	17.16	0.00312	17.16	0.00718	17.16	0.01268
17.166	0.00167	17.166	0.00201	17.166	0.00304	17.166	0.00727	17.166	0.01319
17.172	0.00173	17.172	0.00202	17.172	0.00312	17.172	0.00714	17.172	0.01318
17.178	0.00168	17.178	0.0019	17.178	0.00314	17.178	0.00709	17.178	0.01279
17.184	0.00171	17.184	0.00197	17.184	0.00324	17.184	0.00715	17.184	0.01282
17.19	0.00178	17.19	0.00205	17.19	0.00325	17.19	0.00717	17.19	0.01289
17.196	0.0017	17.196	0.00195	17.196	0.00317	17.196	0.0069	17.196	0.0131
17.202	0.00167	17.202	0.00196	17.202	0.00307	17.202	0.00678	17.202	0.01302
17.208	0.00169	17.208	0.00208	17.208	0.00315	17.208	0.0071	17.208	0.01348
17.214	0.00165	17.214	0.00209	17.214	0.00321	17.214	0.00715	17.214	0.01417
17.22	0.00179	17.22	0.00202	17.22	0.00321	17.22	0.00712	17.22	0.01378
17.226	0.00176	17.226	0.00213	17.226	0.00321	17.226	0.00729	17.226	0.01385
17.232	0.0018	17.232	0.00215	17.232	0.00322	17.232	0.00723	17.232	0.01401
17.238	0.0019	17.238	0.00203	17.238	0.00332	17.238	0.00713	17.238	0.01439
17.244	0.00185	17.244	0.00204	17.244	0.00327	17.244	0.00748	17.244	0.01406
17.25	0.00183	17.25	0.00213	17.25	0.00339	17.25	0.00776	17.25	0.01384
17.256	0.00193	17.256	0.00216	17.256	0.00338	17.256	0.00745	17.256	0.01378
17.262	0.00186	17.262	0.0021	17.262	0.00342	17.262	0.0074	17.262	0.01397
17.268	0.00191	17.268	0.00219	17.268	0.00341	17.268	0.00747	17.268	0.01424
17.274	0.00186	17.274	0.00212	17.274	0.00343	17.274	0.00769	17.274	0.01356
17.28	0.00194	17.28	0.00212	17.28	0.00349	17.28	0.00762	17.28	0.01493
17.286	0.00184	17.286	0.00212	17.286	0.0035	17.286	0.0077	17.286	0.01459
17.292	0.00192	17.292	0.00218	17.292	0.00353	17.292	0.00737	17.292	0.01505
17.298	0.00189	17.298	0.00217	17.298	0.00345	17.298	0.0077	17.298	0.01523
17.304	0.00196	17.304	0.00218	17.304	0.00356	17.304	0.0078	17.304	0.01555
17.31	0.00194	17.31	0.00219	17.31	0.00352	17.31	0.00801	17.31	0.01525
17.316	0.002	17.316	0.00219	17.316	0.0036	17.316	0.00792	17.316	0.01594
17.322	0.00197	17.322	0.00223	17.322	0.00365	17.322	0.00811	17.322	0.01628
17.328	0.00205	17.328	0.00227	17.328	0.00373	17.328	0.00814	17.328	0.01695
17.334	0.00202	17.334	0.00222	17.334	0.00379	17.334	0.0086	17.334	0.01642
17.34	0.00206	17.34	0.00233	17.34	0.00367	17.34	0.00866	17.34	0.01719
17.346	0.00211	17.346	0.00239	17.346	0.00379	17.346	0.00882	17.346	0.01727
17.352	0.00216	17.352	0.00235	17.352	0.00391	17.352	0.00872	17.352	0.01741
17.358	0.00215	17.358	0.00242	17.358	0.00408	17.358	0.00918	17.358	0.0186
17.364	0.00231	17.364	0.00243	17.364	0.00393	17.364	0.00941	17.364	0.01943
17.37	0.00235	17.37	0.00244	17.37	0.004	17.37	0.00985	17.37	0.01976
17.376	0.00238	17.376	0.00254	17.376	0.0041	17.376	0.00998	17.376	0.02077
17.382	0.00253	17.382	0.00247	17.382	0.004	17.382	0.01034	17.382	0.02052
17.388	0.00253	17.388	0.00258	17.388	0.00413	17.388	0.01054	17.388	0.02108
17.394	0.00269	17.394	0.00251	17.394	0.00415	17.394	0.01071	17.394	0.02065
17.4	0.00281	17.4	0.00262	17.4	0.00413	17.4	0.01111	17.4	0.01995
17.406	0.00303	17.406	0.00254	17.406	0.00426	17.406	0.01128	17.406	0.01919
17.412	0.00332	17.412	0.0026	17.412	0.00427	17.412	0.01171	17.412	0.01861
17.418	0.00351	17.418	0.00283	17.418	0.00438	17.418	0.01182	17.418	0.0181
17.424	0.00381	17.424	0.00287	17.424	0.00441	17.424	0.01194	17.424	0.01835
17.43	0.00415	17.43	0.00294	17.43	0.00438	17.43	0.01154	17.43	0.01866
17.436	0.0046	17.436	0.00304	17.436	0.00444	17.436	0.01208	17.436	0.01919
17.442	0.00489	17.442	0.00324	17.442	0.00475	17.442	0.01234	17.442	0.02159
17.448	0.00499	17.448	0.00338	17.448	0.00476	17.448	0.01293	17.448	0.02466
17.454	0.00502	17.454	0.00344	17.454	0.00476	17.454	0.01305	17.454	0.02901
17.46	0.00511	17.46	0.00384	17.46	0.00483	17.46	0.01365	17.46	0.03064
17.466	0.00515	17.466	0.00405	17.466	0.00493	17.466	0.01386	17.466	0.02909
17.472	0.00475	17.472	0.00418	17.472	0.00489	17.472	0.01477	17.472	0.02652
17.478	0.00444	17.478	0.00438	17.478	0.00522	17.478	0.01724	17.478	0.02492
17.484	0.00414	17.484	0.00449	17.484	0.00519	17.484	0.0198	17.484	0.02212
17.49	0.0041	17.49	0.00459	17.49	0.0055	17.49	0.02152	17.49	0.02175
17.496	0.00386	17.496	0.00481	17.496	0.0059	17.496	0.02087	17.496	0.01957
17.502	0.00372	17.502	0.0047	17.502	0.00646	17.502	0.01852	17.502	0.01882
17.508	0.00336	17.508	0.005	17.508	0.00737	17.508	0.01693	17.508	0.01827
17.514	0.0034	17.514	0.00499	17.514	0.00804	17.514	0.01493	17.514	0.01768
17.52	0.00359	17.52	0.0053	17.52	0.00847	17.52	0.01489	17.52	0.01814
17.526	0.00374	17.526	0.00607	17.526	0.00777	17.526	0.01422	17.526	0.0172
17.532	0.00416	17.532	0.00756	17.532	0.0075	17.532	0.01378	17.532	0.01729
17.538	0.00493	17.538	0.0092	17.538	0.00693	17.538	0.01353	17.538	0.01789
17.544	0.00616	17.544	0.00953	17.544	0.00635	17.544	0.01319	17.544	0.0178
17.55	0.00711	17.55	0.00886	17.55	0.00607	17.55	0.01322	17.55	0.01781
17.556	0.00749	17.556	0.00749	17.556	0.00576	17.556	0.01312	17.556	0.01829
17.562	0.00647	17.562	0.00658	17.562	0.00546	17.562	0.0127	17.562	0.01687
17.568	0.00543	17.568	0.00628	17.568	0.00536	17.568	0.01289	17.568	0.01724
17.574	0.00463	17.574	0.00625	17.574	0.00524	17.574	0.01244	17.574	0.01782
17.58	0.00413	17.58	0.00631	17.58	0.00525	17.58	0.01282	17.58	0.01734
17.586	0.00368	17.586	0.00618	17.586	0.00518	17.586	0.01265	17.586	0.01726
17.592	0.00343	17.592	0.00559	17.592	0.00485	17.592	0.01208	17.592	0.01711
17.598	0.00323	17.598	0.00545	17.598	0.00488	17.598	0.01208	17.598	0.01701
17.604	0.00326	17.604	0.00512	17.604	0.00483	17.604	0.01194	17.604	0.01687
17.61	0.00349	17.61	0.00451	17.61	0.00487	17.61	0.01187	17.61	0.01658
17.616	0.0038	17.616	0.00422	17.616	0.00464	17.616	0.01158	17.616	0.01679
17.622	0.00417	17.622	0.00378	17.622	0.00461	17.622	0.0116	17.622	0.01693
17.628	0.00482	17.628	0.00346	17.628	0.00479	17.628	0.01138	17.628	0.016
17.634	0.0053	17.634	0.00341	17.634	0.00486	17.634	0.01138	17.634	0.01638
17.64	0.00582	17.64	0.00314	17.64	0.0046	17.64	0.01118	17.64	0.0161
17.646	0.00604	17.646	0.00293	17.646	0.0047	17.646	0.01103	17.646	0.01629
17.652	0.00593	17.652	0.0029	17.652	0.00456	17.652	0.01098	17.652	0.01648
17.658	0.00562	17.658	0.00292	17.658	0.00442	17.658	0.01073	17.658	0.01672
17.664	0.00516	17.664	0.00295	17.664	0.00428	17.664	0.01054	17.664	0.01666
17.67	0.0045	17.67	0.00288	17.67	0.00436	17.67	0.01031	17.67	0.01717
17.676	0.00404	17.676	0.00285	17.676	0.00439	17.676	0.01044	17.676	0.01804
17.682	0.0037	17.682	0.00276	17.682	0.00434	17.682	0.01016	17.682	0.01766
17.688	0.00318	17.688	0.00276	17.688	0.00419	17.688	0.00984	17.688	0.01765
17.694	0.00295	17.694	0.00266	17.694	0.00428	17.694	0.00994	17.694	0.01775
17.7	0.00278	17.7	0.00261	17.7	0.00424	17.7	0.0102	17.7	0.01774
17.706	0.00267	17.706	0.0026	17.706	0.00433	17.706	0.00977	17.706	0.01697
17.712	0.0027	17.712	0.00254	17.712	0.00429	17.712	0.0097	17.712	0.01631
17.718	0.00264	17.718	0.00262	17.718	0.00421	17.718	0.00936	17.718	0.01576
17.724	0.00257	17.724	0.00265	17.724	0.0043	17.724	0.00939	17.724	0.01494
17.73	0.00259	17.73	0.00264	17.73	0.0044	17.73	0.00955	17.73	0.01448
17.736	0.00253	17.736	0.00256	17.736	0.00436	17.736	0.00947	17.736	0.01459
17.742	0.00249	17.742	0.00264	17.742	0.00446	17.742	0.00927	17.742	0.01461
17.748	0.00247	17.748	0.00269	17.748	0.0045	17.748	0.0094	17.748	0.01412
17.754	0.00247	17.754	0.00285	17.754	0.00456	17.754	0.00921	17.754	0.01413
17.76	0.00242	17.76	0.00272	17.76	0.00474	17.76	0.00911	17.76	0.0146
17.766	0.00241	17.766	0.00271	17.766	0.00482	17.766	0.0093	17.766	0.01426
17.772	0.00244	17.772	0.00272	17.772	0.00491	17.772	0.00926	17.772	0.01408
17.778	0.00255	17.778	0.00268	17.778	0.0051	17.778	0.00929	17.778	0.01439
17.784	0.00261	17.784	0.00277	17.784	0.00531	17.784	0.00955	17.784	0.01421
17.79	0.00257	17.79	0.00274	17.79	0.00553	17.79	0.00943	17.79	0.01465
17.796	0.00264	17.796	0.00291	17.796	0.0057	17.796	0.01007	17.796	0.01456
17.802	0.00257	17.802	0.00289	17.802	0.00596	17.802	0.01012	17.802	0.0149
17.808	0.00257	17.808	0.00299	17.808	0.00599	17.808	0.01026	17.808	0.01493
17.814	0.00268	17.814	0.00301	17.814	0.00648	17.814	0.01092	17.814	0.01535
17.82	0.00284	17.82	0.00309	17.82	0.0069	17.82	0.01143	17.82	0.01542
17.826	0.0028	17.826	0.00317	17.826	0.00713	17.826	0.01172	17.826	0.01581
17.832	0.00283	17.832	0.00323	17.832	0.00741	17.832	0.01239	17.832	0.0161
17.838	0.00292	17.838	0.00331	17.838	0.00782	17.838	0.01318	17.838	0.0166
17.844	0.00303	17.844	0.00348	17.844	0.00847	17.844	0.01428	17.844	0.01741
17.85	0.00313	17.85	0.00353	17.85	0.00875	17.85	0.01523	17.85	0.01714
17.856	0.00325	17.856	0.0036	17.856	0.00934	17.856	0.01679	17.856	0.01826
17.862	0.00348	17.862	0.00391	17.862	0.00992	17.862	0.01842	17.862	0.0193
17.868	0.00379	17.868	0.00417	17.868	0.01076	17.868	0.0204	17.868	0.02042
17.874	0.00411	17.874	0.00451	17.874	0.01122	17.874	0.02247	17.874	0.02187
17.88	0.00457	17.88	0.00493	17.88	0.01219	17.88	0.02509	17.88	0.02516
17.886	0.00503	17.886	0.00533	17.886	0.01336	17.886	0.02747	17.886	0.03136
17.892	0.00532	17.892	0.00563	17.892	0.01457	17.892	0.02971	17.892	0.04379
17.898	0.00585	17.898	0.00634	17.898	0.01641	17.898	0.03279	17.898	0.06783
17.904	0.00627	17.904	0.00668	17.904	0.01726	17.904	0.03602	17.904	0.10447
17.91	0.00698	17.91	0.00728	17.91	0.01765	17.91	0.03973	17.91	0.14089
17.916	0.0076	17.916	0.00778	17.916	0.01824	17.916	0.04476	17.916	0.16136
17.922	0.00844	17.922	0.00846	17.922	0.0194	17.922	0.05241	17.922	0.16639
17.928	0.00974	17.928	0.00939	17.928	0.02022	17.928	0.0633	17.928	0.15176
17.934	0.01118	17.934	0.01055	17.934	0.02094	17.934	0.08211	17.934	0.131
17.94	0.01393	17.94	0.01246	17.94	0.02278	17.94	0.1095	17.94	0.11188
17.946	0.0179	17.946	0.01511	17.946	0.0243	17.946	0.12691	17.946	0.09952
17.952	0.0243	17.952	0.01912	17.952	0.02692	17.952	0.12966	17.952	0.09472
17.958	0.03232	17.958	0.02456	17.958	0.03066	17.958	0.11031	17.958	0.09277
17.964	0.04151	17.964	0.03163	17.964	0.03757	17.964	0.09078	17.964	0.09284
17.97	0.04824	17.97	0.03857	17.97	0.04542	17.97	0.07236	17.97	0.08518
17.976	0.05206	17.976	0.04461	17.976	0.05301	17.976	0.06209	17.976	0.07395
17.982	0.04969	17.982	0.04834	17.982	0.05423	17.982	0.05439	17.982	0.06432
[truncated: 336 more rows]

## Sheet: Figure 4
a					b					c
(GeTe)10Sb2Te3					(GeTe)10Sb2Te3					(GeTe)10Sb2Te3
T/K	S/mVK-1	T/K	S/mVK-1		T/K	r/mWcm	T/K	r/mWcm		T/K	S2r-1/mWm-1K-2	T/K	S2r-1/mWm-1K-2
	min.		max.			min.		max.			min.		max.
307.433	154.689	307.433	175.712		307.433	1.11662	307.433	3.53362		307.433	0.87374	307.433	2.14297
329.708	161.52	329.708	183.819		329.708	1.08265	329.708	3.5216		329.708	0.95948	329.708	2.4097
352.072	169.322	352.072	189.966		352.072	1.12729	352.072	3.35105		352.072	1.07689	352.072	2.54326
376.592	178.232	376.592	201.13		376.592	1.1924	376.592	3.30399		376.592	1.22438	376.592	2.66409
401.144	193.228	401.144	218.947		401.144	1.33376	401.144	3.53742		401.144	1.35516	401.144	2.7994
425.747	211.228	425.747	248.52		425.747	1.71138	425.747	4.43247		425.747	1.39341	425.747	2.60711
450.021	226.938	450.021	275.265		450.021	2.44001	450.021	6.87221		450.021	1.10257	450.021	2.11069
474.264	232.019	474.264	274.423		474.264	2.7605	474.264	7.71657		474.264	0.97593	474.264	1.95011
498.768	232.673	498.768	265.877		498.768	2.63938	498.768	6.61714		498.768	1.06829	498.768	2.05111
523.173	226.431	523.173	256.135		523.173	2.33679	523.173	5.05253		523.173	1.29846	523.173	2.19407
547.334	219.427	547.334	245.633		547.334	2.00444	547.334	3.79711		547.334	1.58899	547.334	2.40208
571.553	213.905	571.553	240.027		571.553	1.77096	571.553	2.93498		571.553	1.96134	571.553	2.58364
595.698	210.252	595.698	234.058		595.698	1.58546	595.698	2.68513		595.698	2.04023	595.698	2.78822
619.768	230.224	619.768	270.385		619.768	1.43906	619.768	2.80017		619.768	2.61085	619.768	3.68315
643.704	224.047	643.704	256.932		643.704	1.54774	643.704	2.93582		643.704	2.24857	643.704	3.24325
667.805	219.708	667.805	253.673		667.805	1.53874	667.805	2.79465		667.805	2.30261	667.805	3.13708
					691.906	1.55271	691.906	2.76357		691.906	2.23596	691.906	3.28994
					716.038	1.55761	716.038	2.72852		716.038	2.24223	716.038	3.32977
(GeTe)12Sb2Te3					(GeTe)12Sb2Te3					(GeTe)12Sb2Te3
T/K	S/mVK-1	T/K	S/mVK-1		T/K	r/mWcm	T/K	r/mWcm		T/K	S2r-1/mWm-1K-2	T/K	S2r-1/mWm-1K-2
	min.		max.			min.		max.			min.		max.
308.386	144	308.386	170.197		308.386	0.979412	308.386	1.12665		308.386	2.08291	308.386	2.57108
329.296	154	329.296	175.64		329.296	1.02353	329.296	1.14789		329.296	2.27285	329.296	2.68749
377.02	174	377.02	193.523		377.02	1.14706	377.02	1.22504		377.02	2.61117	377.02	3.05713
426.295	225.612	426.295	236.526		426.295	1.69412	426.295	1.72768		426.295	2.95511	426.295	3.23814
458.399	271.132	458.399	281		458.399	2.83323	458.399	4.17353		458.399	1.89195	458.399	2.59464
474.905	281.914	474.905	285.032		474.905	3.66104	474.905	4.32929		474.905	1.87659	474.905	2.17084
499.516	277.825	499.516	280.126		499.516	3.61739	499.516	4.34849		499.516	1.80455	499.516	2.13377
523.698	269.431	523.698	273.477		523.698	3.18009	523.698	3.76765		523.698	1.94925	523.698	2.28274
548.25	260.759	548.25	262.594		548.25	2.66272	548.25	3.09084		548.25	2.23096	548.25	2.5536
571.987	251.727	571.987	253		571.987	2.24258	571.987	2.61176		571.987	2.4508	571.987	2.83411
596.641	227.497	596.641	227.852		596.641	1.58674	596.641	1.83434		596.641	2.82144	596.641	3.27188
620.157	228	620.157	229.938		620.157	1.39298	620.157	1.56176		620.157	3.32854	620.157	3.79557
668.238	239	668.238	241.088		668.238	1.59131	668.238	1.78235		668.238	3.20481	668.238	3.65256
716.295	250	716.295	252.648		716.295	1.78466	716.295	1.99412		716.295	3.13422	716.295	3.52925
(GeTe)16Sb2Te3					(GeTe)16Sb2Te3					(GeTe)16Sb2Te3
T/K	S/mVK-1	T/K	S/mVK-1		T/K	r/mWcm	T/K	r/mWcm		T/K	S2r-1/mWm-1K-2	T/K	S2r-1/mWm-1K-2
	min.		max.			min.		max.			min.		max.
304.549	113	301.847	117.254		301.847	0.678072	304.549	0.896		304.549	1.44	301.847	2.02761
329.888	121	327.95	124.736		327.95	0.707432	329.888	0.934		329.888	1.56	327.95	2.19936
354.368	131	351.282	134.406		351.282	0.721142	354.368	0.976		354.368	1.75	351.282	2.50504
380.427	143	375.936	145.265		375.936	0.76613	380.427	1.05		380.427	1.96	375.936	2.75435
406.296	161	400.601	160.702		400.601	0.86673	406.296	1.2		406.296	2.17	400.601	2.97963
432.141	190	425.096	188.481		425.096	1.1395	432.141	1.57		432.141	2.31	425.096	3.11762
457.702	217	449.367	218.893		449.367	1.7027	457.702	2.24		457.702	2.11	449.367	2.81401
482.963	219	473.647	230.764		473.647	2.18684	482.963	2.5		482.963	1.91	473.647	2.43513
508.636	216	498.224	229.244		498.224	2.189	508.636	2.34		508.636	2	498.224	2.40078
534.06	210	522.678	223.726		522.678	2.02705	534.06	2.09		534.06	2.12	522.678	2.46927
559.169	205	546.85	218.454		546.85	1.77554	559.169	1.87		559.169	2.25	546.85	2.68775
584.118	200	571.119	211.263		571.119	1.58235	584.118	1.69		584.118	2.37	571.119	2.82063
608.859	219	595.363	192.475		595.363	1.17787	608.859	1.44		608.859	3.32	595.363	3.14523
633.566	224	619.52	209.225		619.52	1.1187	633.566	1.71		633.566	2.94	619.52	3.91301
657.844	227	643.475	217.751		643.475	1.25158	657.844	1.83		657.844	2.81	643.475	3.78844
682.274	227	667.67	225.393		667.67	1.37045	682.274	1.84		682.274	2.79	667.67	3.70694
706.628	230	691.788	232.805		691.788	1.4758	706.628	1.91		706.628	2.78	691.788	3.67246
		715.941	235.753		715.941	1.56837						715.941	3.54377
(GeTe)20Sb2Te3					(GeTe)20Sb2Te3					(GeTe)20Sb2Te3
T/K	S/mVK-1	T/K	S/mVK-1		T/K	r/mWcm	T/K	r/mWcm		T/K	S2r-1/mWm-1K-2	T/K	S2r-1/mWm-1K-2
	min.		max.			min.		max.			min.		max.
304.9	86.1	304.4	89.9219		304.4	0.642655	304.9	1.1		304.9	0.675	304.4	1.25821
329.3	91.7	329.029	95.9313		329.029	0.683245	329.3	1.14		329.3	0.74	329.029	1.34693
351.6	99.4	351.989	103.774		351.989	0.721339	351.6	1.18		351.6	0.837	351.989	1.49292
375	108	376.753	112.967		376.753	0.770115	375	1.23		375	0.946	376.753	1.65709
399	120	401.395	125.678		401.395	0.841749	399	1.31		399	1.09	401.395	1.87644
424	137	426.022	147.666		426.022	1.00316	424	1.48		424	1.27	426.022	2.17365
448	162	450.431	178.458		450.431	1.36886	448	1.8		448	1.46	450.431	2.32656
472	186	474.79	199.005		474.79	1.82081	472	2.25		472	1.54	474.79	2.17502
496	186	499.366	195.107		499.366	1.83868	496	2.32		496	1.49	499.366	2.07034
520	183	523.938	192.996		523.938	1.67462	520	2.11		520	1.59	523.938	2.22422
544	182	548.21	189.684		548.21	1.48588	544	1.89		544	1.75	548.21	2.42145
568	180	572.382	187.921		572.382	1.35784	568	1.72		568	1.89	572.382	2.60077
592	181	596.602	186.679		596.602	1.12976	592	1.53		592	2.15	596.602	3.08466
617	198	620.785	205.062		620.785	1.17314	617	1.45		617	2.72	620.785	3.58446
640	204	644.749	210.822		644.749	1.27348	640	1.57		640	2.64	644.749	3.49013
665	206	668.886	212.095		668.886	1.32261	665	1.64		665	2.59	668.886	3.40119
689	209	692.991	214.565		692.991	1.3488	689	1.67		689	2.61	692.991	3.41326
713	212	717.18	216.844		717.18	1.3846	713	1.7		713	2.63	717.18	3.39602
(GeTe)24Sb2Te3					(GeTe)24Sb2Te3					(GeTe)24Sb2Te3
T/K	S/mVK-1	T/K	S/mVK-1		T/K	r/mWcm	T/K	r/mWcm		T/K	S2r-1/mWm-1K-2	T/K	S2r-1/mWm-1K-2
	min.		max.			min.		max.			min.		max.
306.125	65.5891	305.693	68.5844		305.693	0.471516	306.125	0.667836		306.125	0.64416	305.693	0.99759
331.089	70.4835	330.92	73.5921		330.92	0.500939	331.089	0.721635		331.089	0.68843	330.92	1.08113
353.441	76.6713	353.852	81.1438		353.852	0.52774	353.441	0.774149		353.441	0.75935	353.852	1.24764
378.026	84.159	378.367	88.1631		378.367	0.558477	378.026	0.832971		378.026	0.8503	378.367	1.39177
402.594	92.555	402.972	95.8721		402.972	0.589314	402.594	0.889493		402.594	0.96307	402.972	1.55969
427.225	106.059	427.625	112.099		427.625	0.645318	427.225	0.976219		427.225	1.15225	427.625	1.94728
451.513	131.801	451.867	140.69		451.867	0.78269	451.513	1.18581		451.513	1.46494	451.867	2.52892
475.716	163.522	476.137	172.581		476.137	1.0808	475.716	1.634		475.716	1.63645	476.137	2.75573
500.399	167.074	500.729	176.635		500.729	1.20063	500.399	1.84293		500.399	1.51464	500.729	2.59862
524.933	168.889	525.179	173.123		525.179	1.0857	524.933	1.77443		524.933	1.60748	525.179	2.76057
549.263	169.16	549.409	172.383		549.409	0.979644	549.263	1.65386		549.263	1.73021	549.409	3.03333
573.501	169.265	573.758	172.701		573.758	0.926407	573.501	1.5143		573.501	1.89201	573.758	3.21949
597.62	176.423	597.872	173.066		597.872	0.74931	597.62	1.32709		597.62	2.34535	597.872	3.99726
621.731	182.505	622.082	185.544		622.082	0.7938	621.731	1.29107		621.731	2.57987	622.082	4.33696
645.708	186.671	646.073	193.261		646.073	0.859151	645.708	1.37703		645.708	2.53052	646.073	4.3473
669.729	190.539	670.19	199.071		670.19	0.913966	669.729	1.45914		669.729	2.48814	670.19	4.33597
693.882	194.155	694.317	204.576		694.317	0.963808	693.882	1.56061		693.882	2.41548	694.317	4.34227
718.05	198.625	718.49	209.292		718.49	1.01018	718.05	1.6329		718.05	2.41607	718.49	4.33617

## Sheet: Figure 4-2
T /K	S /μVK¯¹	error	ρ /mΩcm	error	S²ρ¯¹ /mWm¯¹K¯²	error	T /K	S /μVK¯¹	error	ρ /mΩcm	error	S²ρ¯¹ /mWm¯¹K¯²	error	T /K	S /μVK¯¹	error	ρ /mΩcm	error	S²ρ¯¹ /mWm¯¹K¯²	error
(GeTe)₁₀Sb₂Te₃	lot A	0.07	lot A	0.05	lot A	0.19	(GeTe)₁₀Sb₂Te₃	lot B	0.07	lot B	0.05	lot B	0.19	(GeTe)₁₀Sb₂Te₃	lot C	0.07	lot C	0.05	lot C	0.19
308.517	175.712	12.2998	3.53362	0.176681	0.87374	0.166011	307.748	167.09	11.6963	1.47872	0.073936	1.88805	0.358729	305.675	154.689	10.8283	1.11662	0.0558309	2.14297	0.407164
328.754	183.819	12.8673	3.5216	0.17608	0.959485	0.182302	331.494	175.084	12.2559	1.48822	0.0744108	2.05981	0.391364	328.868	161.52	11.3064	1.08265	0.0541325	2.4097	0.457843
351.597	189.966	13.2976	3.35105	0.167552	1.07689	0.204608	353.484	181.466	12.7026	1.51613	0.0758067	2.17196	0.412672	350.871	169.322	11.8525	1.12729	0.0563645	2.54326	0.48322
375.943	201.13	14.0791	3.30399	0.1652	1.22438	0.232632	378.076	190.875	13.3612	1.5834	0.0791698	2.30095	0.437181	375.425	178.232	12.4762	1.1924	0.0596199	2.66409	0.506178
400.638	218.947	15.3263	3.53742	0.176871	1.35516	0.25748	402.687	208.808	14.6165	1.7978	0.0898899	2.42522	0.460792	399.857	193.228	13.526	1.33376	0.0666878	2.7994	0.531886
425.221	248.52	17.3964	4.43247	0.221623	1.39341	0.264747	427.311	238.432	16.6902	2.45255	0.122628	2.31798	0.440417	424.3	211.228	14.786	1.71137	0.0855687	2.60711	0.49535
449.457	275.265	19.2685	6.87221	0.34361	1.10257	0.209487	451.592	259.876	18.1913	3.81148	0.190574	1.77189	0.336659	448.695	226.938	15.8857	2.44001	0.122001	2.11069	0.40103
473.754	274.423	19.2096	7.71657	0.385829	0.975926	0.185426	475.75	260.275	18.2192	4.26266	0.213133	1.58922	0.301952	472.935	232.019	16.2413	2.7605	0.138025	1.95011	0.370522
498.342	265.877	18.6114	6.61714	0.330857	1.06829	0.202976	500.261	252.169	17.6518	3.84747	0.192373	1.65275	0.314022	497.341	232.673	16.2871	2.63938	0.131969	2.05111	0.389712
522.727	256.135	17.9294	5.05253	0.252627	1.29846	0.246707	524.678	244.039	17.0827	3.23579	0.161789	1.84051	0.349696	521.76	226.431	15.8501	2.33679	0.11684	2.19407	0.416873
546.974	245.633	17.1943	3.79711	0.189856	1.58899	0.301908	548.743	233.27	16.3289	2.68497	0.134249	2.02665	0.385063	545.963	219.427	15.3599	2.00444	0.100222	2.40208	0.456394
571.145	240.027	16.8019	2.93498	0.146749	1.96298	0.372967	572.922	228.337	15.9836	2.28707	0.114353	2.27968	0.433139	570.221	213.905	14.9733	1.77096	0.088548	2.58364	0.490891
595.33	234.058	16.384	2.68513	0.134257	2.04023	0.387644	597.018	224.119	15.6884	1.99477	0.0997383	2.51806	0.478432	594.344	210.252	14.7177	1.58546	0.0792729	2.78822	0.529761
619.335	270.385	18.927	2.80017	0.140008	2.61085	0.496062	621.071	255.994	17.9196	2.19994	0.109997	2.97885	0.565981	618.542	230.224	16.1156	1.43906	0.0719531	3.68315	0.699799
643.259	256.932	17.9852	2.93582	0.146791	2.24857	0.427228	644.956	246.182	17.2327	2.2539	0.112695	2.68892	0.510894	642.537	224.047	15.6833	1.54774	0.077387	3.24325	0.616217
667.412	253.673	17.7571	2.79465	0.139732	2.30261	0.437496	669.024	242.044	16.9431	2.11417	0.105708	2.77108	0.526506	666.691	219.708	15.3796	1.53874	0.0769372	3.13708	0.596046
691.545	248.581	17.4006	2.76357	0.138178	2.23596	0.424833	693.114	241.432	16.9002	2.08371	0.104186	2.79738	0.531502	690.784	226.016	15.8211	1.55271	0.0776357	3.28994	0.625089
715.683	247.346	17.3142	2.72852	0.136426	2.24223	0.426024	717.215	243.852	17.0696	2.03019	0.101509	2.92898	0.556506	714.906	227.738	15.9417	1.55761	0.0778804	3.32977	0.632656
T /K	S /μVK¯¹	error	ρ /mΩcm	error	S²ρ¯¹ /mWm¯¹K¯²	error	T /K	S /μVK¯¹	error	ρ /mΩcm	error	S²ρ¯¹ /mWm¯¹K¯²	error	T /K	S /μVK¯¹	error	ρ /mΩcm	error	S²ρ¯¹ /mWm¯¹K¯²	error
(GeTe)₁₂Sb₂Te₃	lot A	0.07	lot A	0.05	lot A	0.19	(GeTe)₁₂Sb₂Te₃	lot B	0.07	lot B	0.05	lot B	0.19	(GeTe)₁₂Sb₂Te₃	lot C	0.07	lot C	0.05	lot C	0.19
307.8	144	10.08	0.979412	0.0489706	2.11719	0.402266	308.397	170.197	11.9138	1.12665	0.0563325	2.57108	0.488505	308.961	148.485	10.3939	1.0585	0.0529252	2.08291	0.395753
329.4	154	10.78	1.02353	0.0511765	2.31708	0.440245	329.148	175.64	12.2948	1.14789	0.0573945	2.68749	0.510623	329.341	158.28	11.0796	1.10225	0.0551126	2.27285	0.431841
377	174	12.18	1.14706	0.0573529	2.63945	0.501495	377.204	193.523	13.5466	1.22504	0.0612521	3.05713	0.580855	376.857	178.519	12.4964	1.22049	0.0610246	2.61117	0.496122
426	226	15.82	1.69412	0.0847059	3.0149	0.572832	426.721	236.526	16.5568	1.72768	0.086384	3.23814	0.615246	426.165	225.612	15.7928	1.72246	0.086123	2.95511	0.56147
474	281	19.67	4.17353	0.208676	1.89195	0.35947	450.88	271.132	18.9792	2.83323	0.141662	2.59464	0.492982	450.317	274.133	19.1893	3.05214	0.152607	2.46218	0.467814
523	271	18.97	3.76765	0.188382	1.94925	0.370358	475.347	281.914	19.734	3.66104	0.183052	2.17084	0.412459	474.462	285.032	19.9522	4.32929	0.216465	1.87659	0.356552
571	253	17.71	2.61176	0.130588	2.4508	0.465651	499.917	277.825	19.4477	3.61739	0.180869	2.13377	0.405415	499.116	280.126	19.6088	4.34849	0.217424	1.80455	0.342864
619	228	15.96	1.56176	0.0780882	3.32854	0.632423	524.672	269.431	18.8602	3.18009	0.159004	2.28274	0.433721	523.422	273.477	19.1434	3.76668	0.188334	1.98556	0.377256
667	239	16.73	1.78235	0.0891176	3.20481	0.608914	548.862	260.759	18.2531	2.66272	0.133136	2.5536	0.485184	547.638	262.594	18.3816	3.09084	0.154542	2.23096	0.423882
							573.26	252.105	17.6474	2.24258	0.112129	2.83411	0.53848	571.702	251.727	17.6209	2.55295	0.127648	2.48209	0.471597
							597.473	227.852	15.9496	1.58674	0.0793371	3.27188	0.621658	595.81	227.497	15.9248	1.83434	0.0917171	2.82144	0.536073
							621.672	229.938	16.0957	1.39298	0.069649	3.79557	0.721158	619.8	228.38	15.9866	1.52077	0.0760386	3.42967	0.651638
							669.875	241.088	16.8762	1.59131	0.0795655	3.65256	0.693987	667.84	239.59	16.7713	1.73644	0.0868222	3.30579	0.6281
							718.009	250.968	17.5678	1.78466	0.0892328	3.52925	0.670558	715.877	252.648	17.6854	1.93409	0.0967046	3.30032	0.627061
														763.825	252.966	17.7076	2.0562	0.10281	3.11212	0.591303
T /K	S /μVK¯¹	error	ρ /mΩcm	error	S²ρ¯¹ /mWm¯¹K¯²	error	T /K	S /μVK¯¹	error	ρ /mΩcm	error	S²ρ¯¹ /mWm¯¹K¯²	error	T /K	S /μVK¯¹	error	ρ /mΩcm	error	S²ρ¯¹ /mWm¯¹K¯²	error
(GeTe)₁₆Sb₂Te₃	lot A	0.07	lot A	0.05	lot A	0.19	(GeTe)₁₆Sb₂Te₃	lot B	0.07	lot B	0.05	lot B	0.19	(GeTe)₁₆Sb₂Te₃	lot C	0.07	lot C	0.05	lot C	0.19
304.549	113	7.91	0.896	0.0448	1.44	0.2736	301.847	117.254	8.20782	0.678072	0.0339036	2.02761	0.385245	304.399	129.795	9.08564	0.967509	0.0483754	1.74124	0.330836
329.888	121	8.47	0.934	0.0467	1.56	0.2964	327.95	124.736	8.73149	0.707432	0.0353716	2.19936	0.417878	328.824	137.124	9.59866	0.994418	0.0497209	1.89085	0.359261
354.368	131	9.17	0.976	0.0488	1.75	0.3325	351.282	134.406	9.40841	0.721142	0.0360571	2.50504	0.475958	352.144	146.242	10.2369	1.02419	0.0512097	2.08814	0.396746
380.427	143	10.01	1.05	0.0525	1.96	0.3724	375.936	145.265	10.1685	0.76613	0.0383065	2.75435	0.523326	376.916	156.54	10.9578	1.06671	0.0533353	2.29723	0.436474
406.296	161	11.27	1.2	0.06	2.17	0.4123	400.601	160.702	11.2492	0.86673	0.0433365	2.97963	0.566129	401.746	169.536	11.8675	1.16308	0.0581541	2.47125	0.469537
432.141	190	13.3	1.57	0.0785	2.31	0.4389	425.096	188.481	13.1937	1.1395	0.0569748	3.11762	0.592347	426.588	195.126	13.6588	1.43905	0.0719523	2.64579	0.5027
457.702	217	15.19	2.24	0.112	2.11	0.4009	449.367	218.893	15.3225	1.7027	0.0851349	2.81401	0.534663	451.092	217.462	15.2224	1.91685	0.0958425	2.46706	0.468741
482.963	219	15.33	2.5	0.125	1.91	0.3629	473.647	230.764	16.1535	2.18684	0.109342	2.43513	0.462674	475.573	222.123	15.5486	2.18857	0.109428	2.25438	0.428331
508.636	216	15.12	2.34	0.117	2	0.38	498.224	229.244	16.0471	2.189	0.10945	2.40078	0.456147	500.445	217.991	15.2594	2.07253	0.103626	2.29285	0.435642
534.06	210	14.7	2.09	0.1045	2.12	0.4028	522.678	223.726	15.6608	2.02705	0.101352	2.46927	0.46916	525.112	215.778	15.1045	1.88712	0.0943559	2.46727	0.46878
559.169	205	14.35	1.87	0.0935	2.25	0.4275	546.85	218.454	15.2918	1.77554	0.088777	2.68775	0.510673	549.489	209.598	14.6718	1.6851	0.0842551	2.60704	0.495337
584.118	200	14	1.69	0.0845	2.37	0.4503	571.119	211.263	14.7884	1.58235	0.0791174	2.82063	0.535919	573.943	203.238	14.2267	1.50704	0.075352	2.74086	0.520763
608.859	219	15.33	1.44	0.072	3.32	0.6308	595.363	192.475	13.4733	1.17787	0.0588935	3.14523	0.597594	598.334	205.454	14.3818	1.20701	0.0603504	3.49718	0.664464
633.566	224	15.68	1.71	0.0855	2.94	0.5586	619.52	209.225	14.6457	1.1187	0.0559352	3.91301	0.743472	622.566	223.651	15.6556	1.45411	0.0727057	3.43988	0.653578
657.844	227	15.89	1.83	0.0915	2.81	0.5339	643.475	217.751	15.2425	1.25158	0.062579	3.78844	0.719804	646.752	229.708	16.0795	1.59847	0.0799233	3.30101	0.627192
682.274	227	15.89	1.84	0.092	2.79	0.5301	667.67	225.393	15.7775	1.37045	0.0685226	3.70694	0.704319	670.957	225.007	15.7505	1.61744	0.0808718	3.13014	0.594727
706.628	230	16.1	1.91	0.0955	2.78	0.5282	691.788	232.805	16.2964	1.4758	0.07379	3.67246	0.697768	695.105	229.341	16.0539	1.6383	0.0819152	3.21047	0.609989
730.959	227	15.89	1.88	0.094	2.74	0.5206	715.941	235.753	16.5027	1.56837	0.0784187	3.54377	0.673317	719.322	226.476	15.8533	1.67817	0.0839084	3.05639	0.580715
T /K	S /μVK¯¹	error	ρ /mΩcm	error	S²ρ¯¹ /mWm¯¹K¯²	error	T /K	S /μVK¯¹	error	ρ /mΩcm	error	S²ρ¯¹ /mWm¯¹K¯²	error	T /K	S /μVK¯¹	error	ρ /mΩcm	error	S²ρ¯¹ /mWm¯¹K¯²	error
(GeTe)₂₀Sb₂Te₃	lot A	0.07	lot A	0.05	lot A	0.19	(GeTe)₂₀Sb₂Te₃	lot B	0.07	lot B	0.05	lot B	0.19	(GeTe)₂₀Sb₂Te₃	lot C	0.07	lot C	0.05	lot C	0.19
304.9	86.1	6.027	1.1	0.055	0.675	0.12825	306.303	81.2166	5.68516	0.805079	0.040254	0.819315	0.15567	304.4	89.9219	6.29453	0.642655	0.0321327	1.25821	0.23906
329.3	91.7	6.419	1.14	0.057	0.74	0.1406	329.704	87.525	6.12675	0.853112	0.0426556	0.897964	0.170613	329.029	95.9313	6.71519	0.683245	0.0341623	1.34693	0.255916
351.6	99.4	6.958	1.18	0.059	0.837	0.15903	351.972	93.1269	6.51888	0.90208	0.045104	0.961402	0.182666	351.989	103.774	7.26416	0.721339	0.0360669	1.49292	0.283654
375	108	7.56	1.23	0.0615	0.946	0.17974	376.565	100.385	7.02698	0.97034	0.048517	1.03853	0.19732	376.753	112.967	7.90768	0.770115	0.0385058	1.65709	0.314848
399	120	8.4	1.31	0.0655	1.09	0.2071	401.077	110.956	7.76693	1.05296	0.0526481	1.16921	0.222149	401.395	125.678	8.79745	0.841749	0.0420874	1.87644	0.356524
424	137	9.59	1.48	0.074	1.27	0.2413	425.683	132.491	9.27438	1.22593	0.0612965	1.43188	0.272058	426.022	147.666	10.3366	1.00316	0.0501581	2.17365	0.412993
448	162	11.34	1.8	0.09	1.46	0.2774	450.017	164.607	11.5225	1.64214	0.082107	1.65	0.3135	450.431	178.458	12.4921	1.36886	0.0684429	2.32656	0.442046
472	186	13.02	2.25	0.1125	1.54	0.2926	474.283	191.052	13.3737	2.29254	0.114627	1.59217	0.302512	474.79	199.005	13.9303	1.82081	0.0910403	2.17502	0.413253
496	186	13.02	2.32	0.116	1.49	0.2831	498.848	189.739	13.2818	2.39283	0.119641	1.50454	0.285863	499.366	195.107	13.6575	1.83868	0.091934	2.07034	0.393365
520	183	12.81	2.11	0.1055	1.59	0.3021	523.249	187.355	13.1148	2.12361	0.106181	1.65293	0.314057	523.938	192.996	13.5097	1.67462	0.0837312	2.22422	0.422603
544	182	12.74	1.89	0.0945	1.75	0.3325	547.352	182.844	12.7991	1.73415	0.0867074	1.92786	0.366294	548.21	189.684	13.2779	1.48588	0.074294	2.42145	0.460076
568	180	12.6	1.72	0.086	1.89	0.3591	571.601	178.784	12.5149	1.33971	0.0669853	2.38588	0.453316	572.382	187.921	13.1545	1.35784	0.0678919	2.60077	0.494146
592	181	12.67	1.53	0.0765	2.15	0.4085	595.684	172.053	12.0437	1.04066	0.0520329	2.84456	0.540467	596.602	186.679	13.0675	1.12976	0.0564878	3.08466	0.586085
617	198	13.86	1.45	0.0725	2.72	0.5168	619.824	183.739	12.8617	1.10267	0.0551335	3.06166	0.581716	620.785	205.062	14.3544	1.17314	0.0586569	3.58446	0.681047
640	204	14.28	1.57	0.0785	2.64	0.5016	643.7	197.606	13.8324	1.20291	0.0601455	3.24613	0.616764	644.749	210.822	14.7575	1.27348	0.0636738	3.49013	0.663125
665	206	14.42	1.64	0.082	2.59	0.4921	667.773	204.549	14.3184	1.29488	0.0647441	3.23121	0.61393	668.886	212.095	14.8467	1.32261	0.0661305	3.40119	0.646225
689	209	14.63	1.67	0.0835	2.61	0.4959	691.789	211.078	14.7755	1.3988	0.0699398	3.18517	0.605183	692.991	214.565	15.0196	1.3488	0.0674402	3.41326	0.64852
713	212	14.84	1.7	0.085	2.63	0.4997	715.857	218.445	15.2911	1.49756	0.0748781	3.18639	0.605414	717.18	216.844	15.1791	1.3846	0.0692302	3.39602	0.645243
T /K	S /μVK¯¹	error	ρ /mΩcm	error	S²ρ¯¹ /mWm¯¹K¯²	error	T /K	S /μVK¯¹	error	ρ /mΩcm	error	S²ρ¯¹ /mWm¯¹K¯²	error	T /K	S /μVK¯¹	error	ρ /mΩcm	error	S²ρ¯¹ /mWm¯¹K¯²	error
(GeTe)₂₄Sb₂Te₃	lot A	0.07	lot A	0.05	lot A	0.19	(GeTe)₂₄Sb₂Te₃	lot B	0.07	lot B	0.05	lot B	0.19	(GeTe)₂₄Sb₂Te₃	lot C	0.07	lot C	0.05	lot C	0.19
305.693	68.5844	4.80091	0.471516	0.0235758	0.997595	0.189543	299.885	68.0852	4.76596	0.644875	0.0322437	0.718836	0.136579	306.125	65.5891	4.59123	0.667836	0.0333918	0.644159	0.12239
330.92	73.5921	5.15145	0.500939	0.025047	1.08113	0.205414	327.739	73.5943	5.1516	0.693871	0.0346935	0.780566	0.148308	331.089	70.4835	4.93384	0.721635	0.0360817	0.688426	0.130801
353.852	81.1438	5.68007	0.52774	0.026387	1.24764	0.237052	351.745	80.9459	5.66621	0.743386	0.0371693	0.881405	0.167467	353.441	76.6713	5.36699	0.774149	0.0387074	0.759349	0.144276
378.367	88.1631	6.17142	0.558477	0.0279239	1.39177	0.264437	376.434	93.3142	6.53199	0.798761	0.0399381	1.09013	0.207125	378.026	84.159	5.89113	0.832971	0.0416485	0.850299	0.161557
402.972	95.8721	6.71105	0.589314	0.0294657	1.55969	0.296341	401.24	97.405	6.81835	0.859475	0.0429738	1.1039	0.209741	402.594	92.555	6.47885	0.889493	0.0444747	0.963068	0.182983
427.625	112.099	7.84691	0.645318	0.0322659	1.94728	0.369982	425.997	112.368	7.86579	0.962556	0.0481278	1.31178	0.249239	427.225	106.059	7.42412	0.976219	0.048811	1.15225	0.218928
451.867	140.69	9.84827	0.78269	0.0391345	2.52892	0.480494	450.2	138.072	9.66501	1.18892	0.0594459	1.60346	0.304657	451.513	131.801	9.22606	1.18581	0.0592907	1.46494	0.278338
476.137	172.581	12.0806	1.0808	0.0540401	2.75573	0.523589	474.637	169.814	11.887	1.66635	0.0833176	1.73054	0.328802	475.716	163.522	11.4466	1.634	0.0816998	1.63645	0.310926
500.729	176.635	12.3644	1.20063	0.0600313	2.59862	0.493738	499.433	177.2	12.404	1.88062	0.0940311	1.66964	0.317232	500.399	167.074	11.6952	1.84293	0.0921467	1.51464	0.287781
525.179	173.123	12.1186	1.0857	0.0542848	2.76057	0.524509	524.049	176.812	12.3768	1.68861	0.0844307	1.85136	0.351759	524.933	168.889	11.8223	1.77443	0.0887215	1.60748	0.305421
549.409	172.383	12.0668	0.979644	0.0489822	3.03333	0.576332	548.179	175.655	12.2958	1.40179	0.0700894	2.20109	0.418207	549.263	169.16	11.8412	1.65386	0.0826929	1.73021	0.32874
573.758	172.701	12.0891	0.926407	0.0463204	3.21949	0.611703	572.396	174.58	12.2206	1.16758	0.0583792	2.61035	0.495967	573.501	169.265	11.8486	1.5143	0.075715	1.89201	0.359482
597.872	173.066	12.1146	0.74931	0.0374655	3.99726	0.759479	596.759	176.638	12.3647	0.987277	0.0493639	3.1603	0.600457	597.62	176.423	12.3496	1.32709	0.0663547	2.34535	0.445617
622.082	185.544	12.9881	0.7938	0.03969	4.33696	0.824022	620.916	187.433	13.1203	1.04395	0.0521975	3.36521	0.639391	621.731	182.505	12.7753	1.29107	0.0645535	2.57987	0.490175
646.073	193.261	13.5283	0.859151	0.0429575	4.3473	0.825987	644.954	192.911	13.5037	1.12635	0.0563174	3.30399	0.627759	645.708	186.671	13.067	1.37703	0.0688515	2.53052	0.480799
670.19	199.071	13.935	0.913966	0.0456983	4.33597	0.823835	669.067	197.742	13.842	1.19827	0.0599133	3.26322	0.620012	669.729	190.539	13.3378	1.45914	0.0729568	2.48814	0.472746
694.317	204.576	14.3203	0.963808	0.0481904	4.34227	0.825032	693.342	203.53	14.2471	1.27344	0.063672	3.25294	0.618059	693.882	194.155	13.5909	1.56061	0.0780303	2.41548	0.458941
718.49	209.292	14.6504	1.01018	0.0505089	4.33617	0.823873	717.477	208.397	14.5878	1.34786	0.0673932	3.22208	0.612195	718.05	198.625	13.9038	1.6329	0.0816448	2.41607	0.459053

## Sheet: Figure 5
a						b						c						d						e
(GeTe)10Sb2Te3						(GeTe)12Sb2Te3						(GeTe)16Sb2Te3						(GeTe)20Sb2Te3						(GeTe)24Sb2Te3
Energy/eV	Density of states /eV-1		Energy/eV	Density of states /eV-1		Energy/eV	Density of states /eV-1		Energy/eV	Density of states /eV-1		Energy/eV	Density of states /eV-1		Energy/eV	Density of states /eV-1		Energy/eV	Density of states /eV-1		Energy/eV	Density of states /eV-1		Energy/eV	Density of states /eV-1		Energy/eV	Density of states /eV-1
	Sb s	Sb p		total			Sb s	Sb p		total			Sb s	Sb p		total			Sb s	Sb p		total			Sb s	Sb p		total
-0.50048	0.0519044	0.05325	-0.49504	0.675453		-0.50048	0.0383456	0.0462574	-0.49504	0.599553		-0.50048	0.0344338	0.0452059	-0.49504	0.552458		-0.50048	0.0292941	0.0386838	-0.49504	0.500138		-0.50048	0.0272279	0.0381324	-0.494768	0.489145
-0.4896	0.0507132	0.0522426	-0.48416	0.658528		-0.4896	0.0373235	0.0451471	-0.48416	0.582676		-0.4896	0.0336176	0.0443529	-0.48416	0.538385		-0.4896	0.0282206	0.0372426	-0.48416	0.480174		-0.4896	0.0260147	0.0363162	-0.484568	0.463132
-0.47872	0.0494265	0.0511912	-0.47328	0.639868		-0.47872	0.0363529	0.0441618	-0.47328	0.566651		-0.47872	0.0329338	0.0435221	-0.47328	0.526184		-0.47872	0.0274632	0.0359926	-0.47328	0.464057		-0.48008	0.0250882	0.0346103	-0.474368	0.441437
-0.46784	0.0480294	0.0500735	-0.4624	0.619445		-0.46784	0.0354559	0.0432574	-0.4624	0.551829		-0.46784	0.0323015	0.0425662	-0.4624	0.514053		-0.46784	0.0269191	0.0348529	-0.4624	0.449982		-0.4692	0.0245735	0.0332574	-0.464168	0.426261
-0.45696	0.0465368	0.048875	-0.45152	0.59765		-0.45696	0.0346176	0.042375	-0.45152	0.537924		-0.45696	0.0315882	0.0413971	-0.45152	0.500856		-0.45696	0.0264779	0.0337426	-0.45152	0.437314		-0.45832	0.0242132	0.0320882	-0.453968	0.412708
-0.44608	0.0450147	0.0476029	-0.44064	0.57573		-0.44608	0.0337941	0.0414265	-0.44064	0.524499		-0.44608	0.0308015	0.0400588	-0.44064	0.48775		-0.44608	0.0260588	0.0325662	-0.44064	0.424552		-0.4488	0.0237941	0.0308676	-0.443768	0.398766
-0.4352	0.0435441	0.0462647	-0.42976	0.555004		-0.4352	0.0329412	0.0403235	-0.42976	0.510542		-0.4352	0.0299779	0.038625	-0.42976	0.475592		-0.4352	0.0255588	0.0311765	-0.42976	0.409118		-0.43792	0.0234706	0.0297721	-0.433568	0.387135
-0.42432	0.0421618	0.0448897	-0.41888	0.535476		-0.42432	0.0319779	0.0390147	-0.41888	0.494828		-0.42432	0.0290882	0.0370956	-0.41888	0.463058		-0.42432	0.0247206	0.0294412	-0.41888	0.388921		-0.4284	0.0232279	0.0288456	-0.423368	0.377879
-0.41344	0.0408088	0.0434706	-0.408	0.516124		-0.41344	0.030875	0.0375294	-0.408	0.47757		-0.41344	0.0280515	0.0353971	-0.408	0.447901		-0.41344	0.0234706	0.0274706	-0.408	0.36829		-0.41888	0.0228676	0.0278971	-0.413168	0.369139
-0.40256	0.0394191	0.0420147	-0.39712	0.496355		-0.40256	0.0297132	0.0359559	-0.39712	0.460273		-0.40256	0.0268309	0.0334926	-0.39712	0.428998		-0.40256	0.02225	0.0257279	-0.39712	0.352188		-0.408	0.0222574	0.02675	-0.402968	0.35871
-0.39168	0.038	0.0405368	-0.38624	0.476817		-0.39168	0.0285662	0.0343676	-0.38624	0.44384		-0.39168	0.0255221	0.0314926	-0.38624	0.408211		-0.39168	0.0211397	0.0241103	-0.38624	0.333176		-0.39712	0.0214265	0.0253456	-0.392768	0.346862
-0.3808	0.0366691	0.0390662	-0.37536	0.459048		-0.3808	0.0274706	0.0327647	-0.37536	0.427813		-0.3808	0.0243162	0.0295809	-0.37536	0.38821		-0.3808	0.0196103	0.0220147	-0.37536	0.302647		-0.3876	0.0203897	0.0237353	-0.382568	0.326124
-0.36992	0.0355221	0.0376176	-0.36448	0.444411		-0.36992	0.0263897	0.0311176	-0.36448	0.411033		-0.36992	0.0232059	0.0277941	-0.36448	0.367926		-0.36992	0.0177132	0.0196765	-0.36448	0.273143		-0.37672	0.0186471	0.0214485	-0.372368	0.288689
-0.35904	0.0346176	0.0361838	-0.3536	0.433644		-0.35904	0.0252868	0.0293971	-0.3536	0.39303		-0.35904	0.0219706	0.0260147	-0.3536	0.345057		-0.35904	0.0163971	0.0180147	-0.3536	0.249393		-0.3672	0.0164338	0.0186838	-0.362168	0.251921
-0.34816	0.0339853	0.0347794	-0.34272	0.427111		-0.34816	0.0241765	0.0276544	-0.34272	0.374047		-0.34816	0.0206838	0.0244191	-0.34272	0.323462		-0.34816	0.0153971	0.0166838	-0.34272	0.226344		-0.35632	0.0148676	0.0166618	-0.351968	0.219956
-0.33728	0.0336103	0.0334559	-0.33184	0.424705		-0.33728	0.0230221	0.0259191	-0.33184	0.353518		-0.33728	0.0196765	0.0231985	-0.33184	0.305244		-0.33728	0.0143897	0.0151838	-0.33184	0.199506		-0.3468	0.0129265	0.0141471	-0.341768	0.180995
-0.3264	0.0334338	0.0322279	-0.32096	0.424849		-0.3264	0.0217721	0.0242059	-0.32096	0.331086		-0.3264	0.0186397	0.0218015	-0.32096	0.282507		-0.3264	0.0135956	0.0133824	-0.32096	0.183516		-0.33728	0.0118971	0.0124118	-0.331568	0.169629
-0.31552	0.0332059	0.031	-0.31008	0.4232		-0.31552	0.0205588	0.0226544	-0.31008	0.310201		-0.31552	0.0173529	0.0198897	-0.31008	0.253541		-0.31552	0.0137794	0.0126765	-0.31008	0.17584		-0.3264	0.0124926	0.0123382	-0.321368	0.173753
-0.30464	0.0325441	0.0295882	-0.2992	0.413257		-0.30464	0.0195809	0.0213456	-0.2992	0.291449		-0.30464	0.0158456	0.0174118	-0.2992	0.220974		-0.30464	0.0129118	0.0118824	-0.2992	0.158776		-0.31552	0.0135221	0.0125074	-0.311168	0.175899
-0.29376	0.0310368	0.0277941	-0.28832	0.389312		-0.29376	0.0185294	0.0198382	-0.28832	0.268243		-0.29376	0.0144044	0.0148456	-0.28832	0.19204		-0.29376	0.0113015	0.0106176	-0.28832	0.132512		-0.306	0.0132426	0.011875	-0.300968	0.16443
-0.28288	0.0285	0.0254926	-0.27744	0.350075		-0.28288	0.0170515	0.0177868	-0.27744	0.236903		-0.28288	0.0130441	0.0127206	-0.27744	0.162204		-0.28288	0.00905882	0.00866912	-0.27744	0.0993015		-0.29512	0.011875	0.01075	-0.290768	0.146855
-0.272	0.0251471	0.0227868	-0.26656	0.303214		-0.272	0.0149706	0.0151618	-0.26656	0.197449		-0.272	0.0106471	0.0101103	-0.26656	0.118088		-0.272	0.00655147	0.00628676	-0.26656	0.0795287		-0.2856	0.010625	0.0101691	-0.280568	0.13171
-0.26112	0.0218971	0.0202574	-0.25568	0.261474		-0.26112	0.0122868	0.0122647	-0.25568	0.15355		-0.26112	0.00751471	0.00705882	-0.25568	0.0897934		-0.26112	0.00767647	0.00594853	-0.25568	0.0841831		-0.27472	0.00915441	0.00928676	-0.270368	0.108741
-0.25024	0.0193971	0.0182353	-0.2448	0.22983		-0.25024	0.00997059	0.00963971	-0.2448	0.121686		-0.25024	0.00709559	0.00618382	-0.2448	0.0748993		-0.25024	0.00702206	0.00569118	-0.2448	0.0660676		-0.2652	0.00728676	0.00730147	-0.260168	0.0925338
-0.23936	0.0174559	0.0165074	-0.23392	0.204387		-0.23936	0.00841176	0.00776471	-0.23392	0.0904375		-0.23936	0.00530147	0.005375	-0.23392	0.0617926		-0.23936	0.00469118	0.00458088	-0.23392	0.0477419		-0.25568	0.00811765	0.00683824	-0.249968	0.0959324
-0.22848	0.0155515	0.0144779	-0.22304	0.176562		-0.22848	0.00611765	0.00594853	-0.22304	0.0628375		-0.22848	0.00530882	0.00583824	-0.22304	0.0612934		-0.22848	0.00422794	0.00418382	-0.22304	0.0519169		-0.2448	0.00788235	0.00632353	-0.239768	0.0758213
-0.2176	0.0132941	0.0119118	-0.21216	0.141424		-0.2176	0.004375	0.00486029	-0.21216	0.0513963		-0.2176	0.00513235	0.00558088	-0.21216	0.0552316		-0.2176	0.00455882	0.00413235	-0.21216	0.0442037		-0.23392	0.005125	0.00488971	-0.229568	0.0514066
-0.20672	0.0111471	0.00953676	-0.20128	0.118113		-0.20672	0.00436029	0.00501471	-0.20128	0.0542706		-0.20672	0.00430882	0.00473529	-0.20128	0.0493265		-0.20672	0.00336029	0.00358824	-0.20128	0.0401985		-0.2244	0.00422059	0.00415441	-0.219368	0.0521434
-0.19584	0.0100882	0.00839706	-0.1904	0.0999816		-0.19584	0.00459559	0.00516176	-0.1904	0.0528507		-0.19584	0.00457353	0.00461029	-0.1904	0.0533581		-0.19584	0.00336765	0.00353676	-0.1904	0.0394853		-0.21352	0.00454412	0.00414706	-0.209168	0.0462301
-0.18496	0.00838235	0.00713235	-0.17952	0.0824956		-0.18496	0.00427941	0.004625	-0.17952	0.0491779		-0.18496	0.00489706	0.00479412	-0.17952	0.0521162		-0.18496	0.00394118	0.00333088	-0.17952	0.0437919		-0.204	0.00319853	0.00341176	-0.198968	0.0384875
-0.17408	0.00709559	0.00630147	-0.16864	0.0645956		-0.17408	0.00422059	0.00435294	-0.16864	0.0508324		-0.17408	0.00458088	0.00426471	-0.16864	0.0451382		-0.17408	0.00382353	0.00317647	-0.16864	0.038089		-0.19312	0.00327206	0.00352941	-0.188768	0.0353088
-0.1632	0.00539706	0.00591912	-0.15776	0.0578831		-0.1632	0.004625	0.00452941	-0.15776	0.0498713		-0.1632	0.00381618	0.00369118	-0.15776	0.0426824		-0.1632	0.00318382	0.00295588	-0.15776	0.0292596		-0.1836	0.00283088	0.00298529	-0.178568	0.0391794
-0.15232	0.00566912	0.00669118	-0.14688	0.0563816		-0.15232	0.00399265	0.00403676	-0.14688	0.0447051		-0.15232	0.00370588	0.00353676	-0.14688	0.034975		-0.15232	0.00169853	0.00256618	-0.14688	0.0162066		-0.17408	0.00411029	0.00316912	-0.168368	0.0434221
-0.14144	0.00466912	0.00610294	-0.136	0.045175		-0.14144	0.00386029	0.00381618	-0.136	0.0387919		-0.14144	0.00214706	0.00303676	-0.136	0.019386		-0.14144	0.000904412	0.002375	-0.136	0.0119029		-0.1632	0.00347059	0.00292647	-0.158168	0.035575
-0.13056	0.00416912	0.00544118	-0.12512	0.04865		-0.13056	0.00258088	0.00332353	-0.12512	0.0226191		-0.13056	0.00105882	0.00273529	-0.12512	0.0135199		-0.13056	0.000676471	0.00234559	-0.12512	0.010339		-0.15232	0.00297794	0.00275735	-0.147968	0.0266669
-0.11968	0.00453676	0.00576471	-0.11424	0.0458949		-0.11968	0.00119853	0.002875	-0.11424	0.0147559		-0.11968	0.000764706	0.00268382	-0.11424	0.0115463		-0.11968	0.000573529	0.00236029	-0.11424	0.00949926		-0.1428	0.00149265	0.002375	-0.137768	0.0151037
-0.1088	0.00406618	0.00547794	-0.10336	0.0427596		-0.1088	0.000823529	0.00279412	-0.10336	0.0123338		-0.1088	0.000639706	0.00269853	-0.10336	0.0105353		-0.1088	0.000507353	0.00238971	-0.10336	0.00895588		-0.13192	0.000852941	0.00222059	-0.127568	0.0114279
-0.09792	0.00405147	0.005375	-0.09248	0.0379		-0.09792	0.000676471	0.00280147	-0.09248	0.0111735		-0.09792	0.000566176	0.00273529	-0.09248	0.0099		-0.09792	0.000470588	0.00242647	-0.09248	0.00856985		-0.1224	0.000654412	0.00219118	-0.117368	0.00997868
-0.08704	0.00263971	0.00488235	-0.0816	0.0226066		-0.08704	0.000595588	0.00284559	-0.0816	0.0104706		-0.08704	0.000514706	0.00279412	-0.0816	0.00945882		-0.08704	0.000441176	0.00247794	-0.0816	0.00828088		-0.11152	0.000551471	0.00219118	-0.107168	0.00917426
-0.07616	0.00127206	0.00454412	-0.07072	0.015914		-0.07616	0.000536765	0.00291176	-0.07072	0.00999559		-0.07616	0.000477941	0.00286765	-0.07072	0.0091375		-0.07616	0.000411765	0.00254412	-0.07072	0.00805882		-0.102	0.000492647	0.00220588	-0.096968	0.00864412
-0.06528	0.000904412	0.00466912	-0.05984	0.0139926		-0.06528	0.0005	0.00299265	-0.05984	0.00965809		-0.06528	0.000448529	0.00294853	-0.05984	0.00889853		-0.06528	0.000397059	0.00261029	-0.05984	0.00788676		-0.09248	0.000455882	0.00223529	-0.086768	0.00825956
-0.0544	0.000757353	0.00497059	-0.04896	0.013261		-0.0544	0.000470588	0.00308824	-0.04896	0.00941544		-0.0544	0.000426471	0.00305147	-0.04896	0.00872279		-0.0544	0.000382353	0.00269118	-0.04896	0.00775588		-0.0816	0.000426471	0.00226471	-0.076568	0.00796618
-0.04352	0.000676471	0.00541912	-0.03808	0.0130846		-0.04352	0.000448529	0.00320588	-0.03808	0.00924559		-0.04352	0.000411765	0.00316176	-0.03808	0.00859779		-0.04352	0.000367647	0.00277941	-0.03808	0.00765809		-0.07072	0.000404412	0.00230147	-0.066368	0.00773456
-0.03264	0.000632353	0.00608824	-0.0272	0.0134074		-0.03264	0.000433824	0.00333824	-0.0272	0.00913603		-0.03264	0.000397059	0.00329412	-0.0272	0.00851691		-0.03264	0.000360294	0.002875	-0.0272	0.00759118		-0.0612	0.000382353	0.00235294	-0.056168	0.00754779
-0.02176	0.000602941	0.00722059	-0.01632	0.0147044		-0.02176	0.000419118	0.0035	-0.01632	0.00908088		-0.02176	0.000389706	0.00344118	-0.01632	0.00847721		-0.02176	0.000352941	0.00299265	-0.01632	0.00755221		-0.05032	0.000367647	0.00239706	-0.045968	0.00739632
-0.01088	0.000617647	0.00990441	-0.00544	0.019089		-0.01088	0.000404412	0.00368382	-0.00544	0.00907721		-0.01088	0.000382353	0.00361029	-0.00544	0.00847647		-0.01088	0.000345588	0.00311765	-0.00544	0.00753971		-0.0408	0.000352941	0.00245588	-0.035768	0.00727426
0	0.000720588	0.0165368	0.00544	0.0254831		0	0.000397059	0.00389706	0.00544	0.00912721		0	0.000375	0.00380882	0.00544	0.00851618		0	0.000338235	0.00325735	0.00544	0.00755441		-0.03128	0.000345588	0.00252206	-0.025568	0.00717574
0.01088	0.000808824	0.0228603	0.01632	0.0314721		0.01088	0.000389706	0.00414706	0.01632	0.00923603		0.01088	0.000367647	0.00403676	0.01632	0.00859926		0.01088	0.000338235	0.00342647	0.01632	0.00759779		-0.0204	0.000338235	0.00258824	-0.015368	0.00709853
0.02176	0.000919118	0.0300368	0.0272	0.0385007		0.02176	0.000389706	0.00444853	0.0272	0.00941471		0.02176	0.000367647	0.00430882	0.0272	0.00873235		0.02176	0.000338235	0.00361029	0.0272	0.00767279		-0.01088	0.000330882	0.00266912	-0.0051	0.00704044
0.03264	0.00102941	0.0380956	0.03808	0.0459412		0.03264	0.000389706	0.00482353	0.03808	0.00968456		0.03264	0.000367647	0.004625	0.03808	0.00892574		0.03264	0.000338235	0.00382353	0.03808	0.00778235		0	0.000323529	0.00275	0.0051	0.007
0.04352	0.00115441	0.0469191	0.04896	0.0547007		0.04352	0.000397059	0.00529412	0.04896	0.0100926		0.04352	0.000367647	0.00501471	0.04896	0.00919926		0.04352	0.000338235	0.00407353	0.04896	0.00793529		0.01088	0.000316176	0.00284559	0.015368	0.00697574
0.0544	0.00130882	0.0584338	0.05984	0.0664662		0.0544	0.000404412	0.00594853	0.05984	0.0107706		0.0544	0.000375	0.00550735	0.05984	0.00959191		0.0544	0.000345588	0.004375	0.05984	0.00814265		0.0204	0.000308824	0.00294118	0.025568	0.00696765
0.06528	0.00150735	0.0736103	0.07072	0.0804919		0.06528	0.000426471	0.00702941	0.07072	0.0123118		0.06528	0.000389706	0.00616912	0.07072	0.0102081		0.06528	0.000352941	0.00473529	0.07072	0.00842426		0.03128	0.000308824	0.00305147	0.035768	0.006975
0.07616	0.00172794	0.0898456	0.0816	0.0945051		0.07616	0.000477941	0.00959559	0.0816	0.0148941		0.07616	0.000411765	0.00722059	0.0816	0.0115022		0.07616	0.000367647	0.00519853	0.0816	0.00881985		0.0408	0.000308824	0.00317647	0.045968	0.00699853
0.08704	0.00193382	0.105397	0.09248	0.107838		0.08704	0.000536765	0.0119559	0.09248	0.0169831		0.08704	0.000463235	0.00968382	0.09248	0.0140331		0.08704	0.000389706	0.00581618	0.09248	0.00941691		0.05032	0.000301471	0.00331618	0.056168	0.00703824
0.09792	0.002125	0.120243	0.10336	0.120654		0.09792	0.000632353	0.0153456	0.10336	0.0209103		0.09792	0.000529412	0.0125515	0.10336	0.0158919		0.09792	0.000426471	0.00673529	0.10336	0.0104912		0.0612	0.000301471	0.00346324	0.066368	0.00709559
0.1088	0.00231618	0.134603	0.11424	0.133121		0.1088	0.000779412	0.0198162	0.11424	0.0265985		0.1088	0.000625	0.0154706	0.11424	0.0198963		0.1088	0.000514706	0.00850735	0.11424	0.0133515		0.07072	0.000301471	0.00363235	0.076568	0.00717132
0.11968	0.0025	0.148544	0.12512	0.145284		0.11968	0.00118382	0.0304706	0.12512	0.0421125		0.11968	0.000845588	0.0215809	0.12512	0.0258603		0.11968	0.000779412	0.0136912	0.12512	0.0195051		0.0816	0.000301471	0.00381618	0.086768	0.00726691
0.13056	0.00267647	0.162015	0.136	0.157117		0.13056	0.00186029	0.0515294	0.136	0.0608868		0.13056	0.00127206	0.0302353	0.136	0.0362603		0.13056	0.00108824	0.0202647	0.136	0.0232838		0.09248	0.000308824	0.00402941	0.096968	0.00738603
0.14144	0.00285294	0.174949	0.14688	0.168593		0.14144	0.00247794	0.0712574	0.14688	0.0774603		0.14144	0.00188971	0.0478971	0.14688	0.0533118		0.14144	0.00125735	0.0234265	0.14688	0.0291574		0.102	0.000308824	0.00426471	0.107168	0.00753088
0.15232	0.00301471	0.187301	0.15776	0.179699		0.15232	0.003	0.0885662	0.15776	0.0921235		0.15232	0.00259559	0.0705074	0.15776	0.0697963		0.15232	0.00190441	0.0348897	0.15776	0.0392397		0.11288	0.000316176	0.00453676	0.117368	0.00770662
0.1632	0.00317647	0.199059	0.16864	0.190441		0.1632	0.00344853	0.104397	0.16864	0.105749		0.1632	0.00311765	0.0895221	0.16864	0.083661		0.1632	0.00245588	0.0448088	0.16864	0.0468206		0.1224	0.000323529	0.00485294	0.127568	0.00791985
0.17408	0.00333088	0.210228	0.17952	0.200835		0.17408	0.00386765	0.119699	0.17952	0.119076		0.17408	0.00354412	0.10661	0.17952	0.096514		0.17408	0.00281618	0.0534779	0.17952	0.0538551		0.13192	0.000330882	0.00522059	0.137768	0.00817794
0.18496	0.00347794	0.220831	0.1904	0.210901		0.18496	0.00427941	0.135066	0.1904	0.132499		0.18496	0.00395588	0.123625	0.1904	0.10959		0.18496	0.00308824	0.0634338	0.1904	0.0612699		0.1428	0.000338235	0.00565441	0.147968	0.00849559
0.19584	0.003625	0.230875	0.20128	0.22066		0.19584	0.00469118	0.150588	0.20128	0.146038		0.19584	0.00440441	0.141441	0.20128	0.123285		0.19584	0.003375	0.07525	0.20128	0.0706184		0.15232	0.000352941	0.00618382	0.158168	0.00889118
0.20672	0.00376471	0.240375	0.21216	0.230126		0.20672	0.00510294	0.166029	0.21216	0.159512		0.20672	0.00488235	0.159787	0.21216	0.137289		0.20672	0.00385294	0.0919191	0.21216	0.0835559		0.1632	0.000375	0.00683824	0.168368	0.00940074
0.2176	0.00389706	0.24936	0.22304	0.239318		0.2176	0.00549265	0.181088	0.22304	0.172735		0.2176	0.00535294	0.177978	0.22304	0.151196		0.2176	0.0045	0.112169	0.22304	0.0981051		0.17408	0.000404412	0.00768382	0.178568	0.0100846
0.22848	0.00402206	0.257831	0.23392	0.248247		0.22848	0.00585294	0.195559	0.23392	0.185589		0.22848	0.00580147	0.195588	0.23392	0.164787		0.22848	0.00516912	0.132397	0.23392	0.112388		0.1836	0.000441176	0.00884559	0.188768	0.011086
0.23936	0.00414706	0.265801	0.2448	0.256926		0.23936	0.00619118	0.209331	0.2448	0.198019		0.23936	0.00621324	0.212426	0.2448	0.177982		0.23936	0.00580147	0.151331	0.2448	0.12584		0.19448	0.0005	0.0106397	0.198968	0.0128426
0.25024	0.00426471	0.273279	0.25568	0.265363		0.25024	0.00649265	0.22236	0.25568	0.210008		0.25024	0.00658824	0.228419	0.25568	0.190757		0.25024	0.00636029	0.169037	0.25568	0.138565		0.204	0.000625	0.0142353	0.209168	0.0169904
0.26112	0.004375	0.280279	0.26656	0.273567		0.26112	0.00677206	0.23464	0.26656	0.221563		0.26112	0.00692647	0.243537	0.26656	0.20311		0.26112	0.00686029	0.185941	0.26656	0.150829		0.21352	0.000948529	0.0227426	0.219368	0.0244103
0.272	0.00448529	0.286809	0.27744	0.281548		0.272	0.00702941	0.246191	0.27744	0.232697		0.272	0.00723529	0.257765	0.27744	0.215046		0.272	0.00732353	0.202382	0.27744	0.162829		0.2244	0.00148529	0.0339191	0.229568	0.0330456
0.28288	0.00458824	0.292882	0.28832	0.289315		0.28288	0.00725735	0.257029	0.28832	0.243432		0.28288	0.00751471	0.271118	0.28832	0.226583		0.28288	0.00774265	0.218485	0.28832	0.174662		0.23392	0.00199265	0.0479632	0.239768	0.0452
0.29376	0.00468382	0.298515	0.2992	0.296875		0.29376	0.00746324	0.267176	0.2992	0.253788		0.29376	0.00775735	0.283618	0.2992	0.237742		0.29376	0.00813235	0.234243	0.2992	0.186353		0.2448	0.00293382	0.0716618	0.249968	0.0625868
0.30464	0.00478676	0.303721	0.31008	0.304239		0.30464	0.00764706	0.276662	0.31008	0.263786		0.30464	0.00798529	0.295287	0.31008	0.248545		0.30464	0.0085	0.249581	0.31008	0.197889		0.25568	0.00381618	0.0972426	0.260168	0.0783912
0.31552	0.004875	0.308507	0.32096	0.311415		0.31552	0.00780882	0.285493	0.32096	0.273445		0.31552	0.00818382	0.306147	0.32096	0.259013		0.31552	0.00883088	0.264382	0.32096	0.209243		0.2652	0.00445588	0.119596	0.270368	0.0922897
0.3264	0.00496324	0.312897	0.33184	0.318412		0.3264	0.00795588	0.293713	0.33184	0.282785		0.3264	0.00836029	0.316221	0.33184	0.269167		0.3264	0.00913235	0.278559	0.33184	0.220387		0.27608	0.00501471	0.140368	0.280568	0.105465
0.33728	0.00505147	0.316904	0.34272	0.32524		0.33728	0.00808824	0.301331	0.34272	0.291827		0.33728	0.00851471	0.325529	0.34272	0.279026		0.33728	0.00940441	0.292044	0.34272	0.231298		0.2856	0.00557353	0.160875	0.290768	0.118704
0.34816	0.00513235	0.320537	0.3536	0.331907		0.34816	0.00819853	0.308368	0.3536	0.300589		0.34816	0.00864706	0.334103	0.3536	0.288607		0.34816	0.00964706	0.304787	0.3536	0.241965		0.29512	0.00617647	0.181647	0.300968	0.132269
0.35904	0.00521324	0.323816	0.36448	0.33842		0.35904	0.00830147	0.31486	0.36448	0.30909		0.35904	0.00876471	0.341963	0.36448	0.297926		0.35904	0.00986029	0.316757	0.36448	0.252386		0.306	0.00680147	0.202522	0.311168	0.146046
0.36992	0.00528676	0.32675	0.37536	0.34479		0.36992	0.00838971	0.320824	0.37536	0.317347		0.36992	0.00886765	0.349118	0.37536	0.307003		0.36992	0.0100368	0.327956	0.37536	0.262565		0.31552	0.00741912	0.223103	0.321368	0.159812
0.3808	0.00536029	0.329353	0.38624	0.351023		0.3808	0.00847059	0.326279	0.38624	0.325379		0.3808	0.00895588	0.355603	0.38624	0.315851		0.3808	0.0101985	0.33839	0.38624	0.272512		0.3264	0.00799265	0.243	0.331568	0.173374
0.39168	0.00543382	0.331647	0.39712	0.357128		0.39168	0.00853676	0.331243	0.39712	0.333199		0.39168	0.00902206	0.361441	0.39712	0.324487		0.39168	0.0103309	0.348059	0.39712	0.28224		0.33728	0.00851471	0.261949	0.341768	0.186599
0.40256	0.0055	0.33364	0.408	0.363112		0.40256	0.00858824	0.335735	0.408	0.340823		0.40256	0.00908088	0.366654	0.408	0.332929		0.40256	0.0104412	0.356993	0.408	0.291766		0.3468	0.00897059	0.279787	0.351968	0.1994
0.41344	0.00556618	0.335338	0.41888	0.368982		0.41344	0.00863971	0.339779	0.41888	0.348263		0.41344	0.009125	0.371265	0.41888	0.34119		0.41344	0.0105294	0.365191	0.41888	0.301103		0.35768	0.00936765	0.296463	0.362168	0.211751
0.42432	0.00563235	0.33675	0.42976	0.374746		0.42432	0.00868382	0.34339	0.42976	0.355532		0.42432	0.00916176	0.375301	0.42976	0.34929		0.42432	0.0106029	0.372669	0.42976	0.310265		0.3672	0.00970588	0.312007	0.372368	0.223672
0.4352	0.00569118	0.337904	0.44064	0.38041		0.4352	0.00871324	0.346574	0.44064	0.36264		0.4352	0.00919118	0.378779	0.44064	0.357243		0.4352	0.0106618	0.379449	0.44064	0.319267		0.37672	0.01	0.326485	0.382568	0.235207
0.44608	0.00575	0.338794	0.45152	0.385979		0.44608	0.00874265	0.349353	0.45152	0.369599		0.44608	0.00920588	0.381721	0.45152	0.365064		0.44608	0.0107059	0.385529	0.45152	0.328119		0.3876	0.0102574	0.339963	0.392768	0.246408
0.45696	0.00580882	0.339441	0.4624	0.391461		0.45696	0.00876471	0.351743	0.4624	0.376419		0.45696	0.00921324	0.384154	0.4624	0.372766		0.45696	0.0107353	0.390934	0.4624	0.336835		0.39712	0.0104853	0.352507	0.402968	0.257313
0.46784	0.00586765	0.339853	0.47328	0.396861		0.46784	0.00877941	0.353757	0.47328	0.38311		0.46784	0.00921324	0.386088	0.47328	0.380364		0.46784	0.0107574	0.395669	0.47328	0.345424		0.408	0.0106838	0.364125	0.413168	0.267946
0.47872	0.00592647	0.340037	0.48416	0.402184		0.47872	0.00878676	0.355419	0.48416	0.389683		0.47872	0.00920588	0.387544	0.48416	0.387868		0.47872	0.0107647	0.39975	0.48416	0.353897		0.41888	0.0108603	0.374831	0.423368	0.278321
0.4896	0.00597794	0.340007	0.49504	0.407435		0.4896	0.00879412	0.356728	0.49504	0.396146		0.4896	0.00919853	0.388537	0.49504	0.395291		0.4896	0.0107574	0.403199	0.49504	0.362268		0.4284	0.0110147	0.384625	0.433568	0.288452
0.50048	0.00603676	0.339765	0.50592	0.412618		0.50048	0.00879412	0.357713	0.50592	0.40251		0.50048	0.00917647	0.389088	0.50592	0.402643		0.50048	0.01075	0.406015	0.50592	0.370545		0.43928	0.0111471	0.393537	0.443768	0.298355
																								0.4488	0.0112647	0.401574	0.453968	0.308046
																								0.45832	0.0113603	0.408765	0.464168	0.31754
																								0.4692	0.0114412	0.415125	0.474368	0.326849
																								0.48008	0.0115	0.420684	0.484568	0.335987
																								0.4896	0.0115515	0.425463	0.494768	0.344969
																								0.50048	0.0115882	0.429507	0.504968	0.353817

## Sheet: Table 2
Fm-3m	EL /eV		EΣ /eV		EΔ /eV	EF /eV	Eg /eV
(GeTe)10Sb2Te3	−0.01		−0.06		−0.19	−0.24	0.04
GeTe-10	−0.09		−0.16		−0.35	−0.28	0.18
R3m	EZ /eV	EL /eV	EΣ /eV	EΣ' /eV	EΔ' /eV	EF /eV	Eg /eV
(GeTe)12Sb2Te3	−0.16	−0.19	−0.23	−0.10	−0.24	−0.28	0.2
(GeTe)16Sb2Te3	−0.15	−0.15	−0.24	−0.13	−0.27	−0.32	0.21
(GeTe)20Sb2Te3	−0.20	−0.22	−0.34	−0.14	−0.33	−0.36	0.28
(GeTe)24Sb2Te3	−0.21	−0.21	−0.35	−0.13	−0.34	−0.37	0.37
GeTe-12	−0.18	−0.18	−0.29	−0.14	−0.36	−0.29	0.4
